# Supplementary material for: Differential roles of Stella in the modulation of DNA methylation during oocyte and zygotic development
Source: Cell Discov. 2019 Jan 29;5:9. doi: 10.1038/s41421-019-0081-2 (PMC6349861; doi:10.1038/s41421-019-0081-2)
Supplement: Supplementary file 2 — Supplemental Table S1 [file 41421_2019_81_MOESM2_ESM.xlsx]

## Sheet: Sheet1
Identified DMRs between WT oocytes and StellaΔ oocytes
chr	start	end	p-value	Difference in methyltion level (Stella∆-WT)	CpG sites	Mean methylation level in Stella∆	Mean methylation level in WT
chr1	3020034	3021401	1.7e-07	74.478	29	93.822	19.344
chr1	3301776	3302306	0.00016	68.7303	20	94.396	25.665
chr1	4523036	4524319	0.016	77	15	78.111	1.1111
chr1	4571279	4572248	8.3e-17	86.5226	38	87.039	0.51692
chr1	4591055	4591486	2.1e-08	92.4242	22	93.75	1.3258
chr1	4610196	4610665	6.3e-06	90.4412	17	94.853	4.4118
chr1	5023355	5023921	4.9e-09	75.4023	29	75.977	0.57471
chr1	5357594	5358997	0.006	78.8605	14	85.349	6.4881
chr1	5820308	5820421	0.032	64.881	14	94.286	29.405
chr1	5916572	5916892	2.2e-16	80.8508	41	81.257	0.4065
chr1	6358853	6360090	3e-29	84.0783	66	86.414	2.3359
chr1	6382891	6383053	1e-07	77.9545	36	66.667	0.27778
chr1	6383053	6383437	4.9e-08	74.494	28	75.387	0.89286
chr1	7271598	7272308	2.2e-08	80.581	25	83.867	3.2857
chr1	8526167	8527178	0.029	56.459	15	91.265	34.806
chr1	9482716	9483541	0.0015	65.0801	22	94.444	29.363
chr1	9613013	9613588	1.2e-08	91.4583	24	94.479	3.0208
chr1	9908727	9909212	2e-06	88.8889	21	89.683	0.79365
chr1	12990271	12991182	7.5e-31	78.0982	74	80.989	2.8909
chr1	12991182	12992345	0.004	36.4922	64	33.984	1.3021
chr1	12996223	12996653	0.00098	82.6655	13	83.627	0.96154
chr1	14440919	14442842	3.1e-05	69.8066	30	89.106	19.299
chr1	14447507	14447719	0.0075	60.0521	16	98.958	38.906
chr1	14755152	14755421	4.9e-07	61.9444	30	64.028	2.0833
chr1	14755423	14755803	4e-05	84.5595	72	79.514	0.60847
chr1	14994083	14994957	8.8e-07	72.7447	22	75.188	2.4432
chr1	15255695	15257068	1.7e-05	71.2474	23	75.305	4.058
chr1	16768056	16769470	0.026	59.6875	24	61.25	1.5625
chr1	17482843	17483638	6.1e-05	82.7614	17	89.624	6.8627
chr1	18077556	18079397	3.1e-06	67.2368	38	91.579	24.342
chr1	19104093	19104657	0.00014	85.2083	16	88.594	3.3854
chr1	19209770	19210532	5.9e-12	68.4211	38	69.737	1.3158
chr1	19213930	19215028	1.6e-23	96.379	48	98.785	2.4058
chr1	19838892	19839579	0.00048	68.5985	22	81.477	12.879
chr1	20736421	20737651	0.0016	81.6667	16	86.875	5.2083
chr1	20935226	20935397	0.0034	76.7787	17	81.814	5.035
chr1	22030282	22030697	6.1e-09	84.5833	26	96.635	12.051
chr1	23100753	23102438	1.2e-17	85.973	50	90.5	4.527
chr1	23359597	23360373	0.0074	57.7232	16	59.286	1.5625
chr1	23663154	23663458	5.7e-05	67.3188	23	93.116	25.797
chr1	23954239	23954748	0.00016	70.4762	21	72.46	1.9841
chr1	24586111	24587759	3.5e-43	83.6296	90	84.694	1.0648
chr1	24594126	24595349	7.1e-11	86.7767	33	90.505	3.7284
chr1	24619671	24620888	8.3e-08	86.7949	26	90.865	4.0705
chr1	26010795	26011466	3.7e-06	79.161	21	86.264	7.1032
chr1	27031972	27032899	3.2e-09	83.5301	24	95.972	12.442
chr1	27442962	27443324	0.0058	90.8974	13	97.308	6.4103
chr1	27979129	27979955	0.0035	76.2587	17	93.803	17.544
chr1	28622504	28623142	0.0014	84.0278	15	87.361	3.3333
chr1	29996631	29997164	0.00071	95.2083	12	97.917	2.7083
chr1	30083989	30085486	0.013	78.8542	16	89.479	10.625
chr1	30165578	30165787	0.032	58.7652	14	80.497	21.732
chr1	30333020	30333496	0.00029	80.0446	16	96.875	16.83
chr1	30771446	30772278	5.1e-08	70	26	71.058	1.0577
chr1	31300974	31301332	0.028	71.2909	17	91.389	20.098
chr1	32265115	32266102	0.00038	61.7445	26	98.379	36.635
chr1	33233397	33233672	0.0014	68.7751	15	92.944	24.169
chr1	33256675	33257257	0.00035	87.2817	18	88.472	1.1905
chr1	33680693	33681471	0.019	61.1894	20	63.333	2.1439
chr1	34559737	34561000	1.9e-12	76.0085	35	78.786	2.7772
chr1	34586120	34588343	4.6e-25	84.2739	67	90.036	5.7626
chr1	34588676	34589995	4.3e-06	72.0238	28	76.488	4.4643
chr1	34599844	34600613	0.00016	66.1667	20	69.292	3.125
chr1	34665701	34667024	3.7e-15	80.9107	40	81.64	0.72917
chr1	34677431	34678181	6.5e-15	78.1098	41	80.772	2.6626
chr1	34684367	34685244	0.026	87.8472	12	88.889	1.0417
chr1	34723869	34724796	1.5e-14	83.3931	37	86.65	3.2571
chr1	34928635	34929794	6.1e-12	58.6306	56	73.591	14.96
chr1	34929794	34930371	3.7e-05	79.2713	45	77.227	6.2063
chr1	35748993	35750185	4.5e-07	87.0175	22	93.788	6.7704
chr1	35763087	35763481	1.4e-06	89.8743	18	90.8	0.92593
chr1	35854763	35856164	0.0074	61.0119	16	63.021	2.0089
chr1	35927870	35928877	0.00037	76.2495	19	81.074	4.8246
chr1	36003153	36004053	0.00028	80.4924	22	89.205	8.7121
chr1	36025031	36026254	0.023	72.8801	19	76.754	3.8743
chr1	36269132	36269798	1.2e-16	80.1272	53	82.704	2.5772
chr1	36408757	36409108	5.3e-05	68.4077	20	83.792	15.384
chr1	36958213	36958901	8.4e-08	95.4365	21	98.135	2.6984
chr1	36962021	36963375	1.6e-05	86.3426	18	89.12	2.7778
chr1	37106211	37106967	0.0059	86.4881	14	94.821	8.3333
chr1	37126147	37126915	0.03	78.8889	15	86.111	7.2222
chr1	37141903	37143205	0.00029	73.7121	22	80.909	7.197
chr1	37232091	37232779	0.025	77.6819	12	87.659	9.9769
chr1	37261051	37261303	0.003	93.1548	14	97.619	4.4643
chr1	37624057	37624562	5e-11	53.2298	37	54.626	1.3964
chr1	37644545	37644782	0.0013	83.6667	15	86.167	2.5
chr1	37674278	37675235	0.0058	51.3993	19	53.607	2.2076
chr1	37687286	37687512	0.024	63.9137	12	66.865	2.9514
chr1	38217895	38218337	0.027	-64.4118	17	8.8235	73.235
chr1	38664738	38665055	0.031	82.8205	13	90.513	7.6923
chr1	38734747	38736632	7.5e-05	77.1542	21	81.916	4.7619
chr1	38751549	38752329	0.0061	59.3622	14	69.005	9.6429
chr1	38755974	38756363	3e-07	90.5208	20	93.333	2.8125
chr1	38784235	38785575	0.0032	44.3112	28	96.28	51.969
chr1	38946096	38946901	0.00029	85.9375	16	90.625	4.6875
chr1	38948774	38949458	0.015	86.3095	14	91.071	4.7619
chr1	39021012	39021877	0.0014	78.7719	19	80.307	1.5351
chr1	39093965	39095283	4.4e-07	81.8116	23	84.348	2.5362
chr1	39242604	39243748	1.9e-05	94.1905	15	94.857	0.66667
chr1	39253296	39254702	9.9e-05	66.831	25	73.117	6.2857
chr1	39286870	39287594	0.0034	91.4509	16	93.795	2.3438
chr1	39297425	39299005	2.3e-09	89.4611	25	92.883	3.4222
chr1	39300027	39301177	4.1e-08	71.9417	29	75.39	3.4483
chr1	39597214	39598172	2.4e-06	68.8876	32	78.746	9.8586
chr1	39670283	39671534	2.7e-16	88.8507	39	93.445	4.594
chr1	39727945	39729479	8.4e-07	83.3333	26	92.308	8.9744
chr1	40055266	40055780	6.2e-07	74.5312	32	86.641	12.109
chr1	40147789	40148244	7.9e-11	93.1476	25	94.833	1.6857
chr1	40325809	40326330	0.0012	62.4461	21	64.77	2.3243
chr1	40461563	40462129	0.0015	80.8333	16	96.875	16.042
chr1	40681328	40681430	0.038	74.5833	10	77.083	2.5
chr1	40681682	40681894	2.4e-10	69.0306	35	93.333	24.303
chr1	40681899	40683244	0.042	51.324	55	71.552	34.06
chr1	40743715	40744585	0.0033	83.3333	15	89.556	6.2222
chr1	40874461	40875670	0.012	58.2623	31	74.593	16.331
chr1	40942671	40943300	0.00033	82.8704	18	88.426	5.5556
chr1	41244193	41245716	2e-12	87.8283	33	90.101	2.2727
chr1	42230599	42230896	0.012	96.1806	12	97.222	1.0417
chr1	42683986	42684935	2.2e-15	66.2438	48	67.963	1.7188
chr1	42697912	42698024	0.0016	56.4583	16	57.5	1.0417
chr1	42713140	42713523	0.008	55.752	20	70.042	14.29
chr1	42922750	42923318	1.7e-11	94.3207	30	96.389	2.0682
chr1	42952665	42952906	0.016	73.5144	16	73.862	0.34722
chr1	42982903	42983717	0.0029	84.9915	14	88.095	3.1037
chr1	43032160	43033197	2.5e-30	88.3766	67	92.313	3.9369
chr1	43163421	43164823	7.3e-32	91.0673	68	93.303	2.236
chr1	43690263	43690737	0.00028	92.7778	15	96.111	3.3333
chr1	43730788	43731087	0.00067	84.5556	15	89.444	4.8889
chr1	43896857	43898397	1.8e-06	77.1045	23	84.397	7.2925
chr1	44212383	44213285	1.2e-09	93.4333	25	97.933	4.5
chr1	45925273	45925618	9.7e-09	67.9193	23	68.282	0.36232
chr1	46010982	46012585	2.2e-08	78.4678	27	87.392	8.9242
chr1	47181233	47182063	0.00016	69.4444	18	94.444	25
chr1	48638641	48639430	0.014	82.3333	10	98.167	15.833
chr1	50812341	50812690	0.00011	92.5	15	94.444	1.9444
chr1	51257232	51257583	0.016	64.246	21	88.492	24.246
chr1	51317520	51318930	1.7e-12	86.1117	34	92.423	6.3113
chr1	51432905	51433934	3.1e-17	81.687	40	96.729	15.042
chr1	52782886	52783418	0.00053	71.4966	14	72.211	0.71429
chr1	54604660	54605838	0.013	79.4872	13	81.41	1.9231
chr1	55112358	55112881	8.1e-05	83.5965	19	84.474	0.87719
chr1	55373379	55373590	0.0019	94.2361	12	95.278	1.0417
chr1	55381154	55382101	3.4e-06	68.2143	30	72.639	4.4246
chr1	57044078	57045615	1.4e-10	83.8721	33	91.035	7.1633
chr1	57655191	57655593	6.5e-05	92.1875	16	96.875	4.6875
chr1	58057897	58059335	6.9e-06	77.2569	24	79.132	1.875
chr1	58148251	58148654	0.036	89.4444	10	90	0.55556
chr1	58169576	58169953	0.0084	89.0152	11	90.152	1.1364
chr1	58194008	58194879	3.7e-07	91.4167	20	92.667	1.25
chr1	58278389	58279079	0.00015	90.1961	17	93.137	2.9412
chr1	58652485	58652917	3.9e-20	88.2844	43	88.87	0.58601
chr1	58676341	58677090	0.00014	83.8725	17	85.049	1.1765
chr1	59483861	59484367	2.7e-15	69.2289	44	76.856	7.6272
chr1	59484378	59484770	0.014	52.9471	29	47.709	2.5356
chr1	59520285	59521493	0.00063	56.3333	25	60.333	4
chr1	59591850	59593216	1.3e-05	79.8667	25	83.2	3.3333
chr1	59594983	59595857	0.012	80.7519	19	86.842	6.0902
chr1	61170018	61170493	5.7e-05	61.7424	22	95.455	33.712
chr1	61373235	61374357	0.0052	62.5815	19	64.16	1.5789
chr1	61380001	61380585	0.00075	78.6272	16	80.19	1.5625
chr1	61427456	61428503	0.0071	76.7222	15	83.5	6.7778
chr1	61639311	61639495	9.7e-07	47.0139	24	49.097	2.0833
chr1	62637268	62638252	2.1e-07	81.6937	22	85.924	4.2298
chr1	62660955	62661646	0.00072	90.9375	16	94.062	3.125
chr1	62681686	62682741	1.6e-06	87.4242	22	90.53	3.1061
chr1	62959642	62960261	0.0064	78.869	14	83.631	4.7619
chr1	63446195	63446908	1.8e-18	55.1524	57	55.445	0.2924
chr1	64011357	64012831	0.016	65.8135	21	76.111	10.298
chr1	64196411	64196849	0.0047	97.6389	12	98.333	0.69444
chr1	64284860	64285314	0.038	95.0417	10	96.042	1
chr1	64642817	64643231	0.00029	85	15	87.222	2.2222
chr1	65073175	65073981	0.032	77.1429	14	78.333	1.1905
chr1	65998082	65998801	0.0074	79.0463	15	92.167	13.12
chr1	66032628	66033115	0.033	68.2222	15	95.833	27.611
chr1	66948583	66949151	0.00076	83.8154	17	88.922	5.1062
chr1	67240049	67240354	0.014	65.1637	15	83.583	18.42
chr1	67541965	67543046	0.00048	62.2382	29	70.727	8.4884
chr1	69107994	69108099	9.1e-06	73.4127	21	78.175	4.7619
chr1	69191481	69191632	0.026	81.5972	12	91.319	9.7222
chr1	69220961	69222134	9.6e-07	85.7143	21	89.286	3.5714
chr1	69826844	69827201	3e-11	57.8202	44	62.65	4.8295
chr1	71612242	71612596	0.0014	74.4118	17	89.118	14.706
chr1	71627378	71628087	0.0016	66.0119	16	68.616	2.6042
chr1	71628905	71629575	8e-05	82.517	21	86.684	4.1667
chr1	71709069	71710210	0.0065	83.3333	18	85.88	2.5463
chr1	71854651	71855254	0.0019	88.1548	12	88.676	0.52083
chr1	72547947	72548368	0.00017	92.2355	18	96.958	4.7222
chr1	72734858	72737305	1e-12	77.08	36	80.718	3.6376
chr1	72739459	72739678	0.0074	89.5	15	92.833	3.3333
chr1	72750265	72751460	0.015	80.6349	15	89.802	9.1667
chr1	72823783	72824606	6.6e-06	68	41	63.821	4.878
chr1	72824717	72824899	1.9e-16	93.1624	39	94.658	1.4957
chr1	72847951	72848610	7.5e-06	87.6389	18	90.417	2.7778
chr1	72856060	72856621	0.00068	75	19	76.316	1.3158
chr1	72950575	72951995	0.00012	88	15	91.667	3.6667
chr1	73051716	73052517	5e-05	88.0556	15	90	1.9444
chr1	73894740	73895954	2.9e-05	63.6777	28	74.247	10.57
chr1	73907272	73907875	6.1e-09	87.5962	26	90	2.4038
chr1	73911958	73912758	0.00017	80.5833	20	81.917	1.3333
chr1	73914418	73914879	2.5e-06	90.5392	17	91.029	0.4902
chr1	73922959	73925233	7.3e-27	80.9488	66	83.5	2.5514
chr1	73927692	73928285	2.1e-07	84.7105	22	88.195	3.4848
chr1	73930978	73932173	0.0032	87.6389	15	89.722	2.0833
chr1	73947608	73948335	0.0072	87.2582	16	88.095	0.83705
chr1	73952849	73954491	5.1e-24	78.4818	53	82.248	3.7667
chr1	73957990	73960819	5.1e-09	70.812	39	76.474	5.6624
chr1	73966126	73966555	0.0045	89.5833	12	93.75	4.1667
chr1	73971582	73973419	2e-05	75.5072	23	82.065	6.558
chr1	73974117	73975244	1.3e-05	82.3706	23	92.029	9.6584
chr1	73991315	73992784	1.1e-07	76.7262	25	79.71	2.9833
chr1	73997384	73999429	1.1e-09	72.3531	32	72.874	0.52083
chr1	74001186	74001713	2.9e-05	83.8084	16	91.25	7.4416
chr1	74013185	74014277	8.8e-06	86.4583	20	97.083	10.625
chr1	74015542	74017649	6e-08	65.1953	32	69.206	4.0104
chr1	74026676	74027688	1.9e-06	62.6998	23	64.891	2.1915
chr1	74036453	74037127	5.7e-14	86.5901	35	88.355	1.7653
chr1	74039423	74039848	0.003	91.8878	14	97.5	5.6122
chr1	74040471	74041793	1e-08	85.725	26	88.449	2.7244
chr1	74045887	74047109	0.014	75.9104	17	82.353	6.4426
chr1	74056014	74056814	1.2e-09	81.6898	24	82.297	0.60764
chr1	74057608	74058739	0.026	74.2361	12	75.625	1.3889
chr1	74068033	74068683	5.5e-10	71.369	33	72.083	0.71429
chr1	74089872	74091740	9.6e-08	75.9067	27	77.725	1.8182
chr1	74097959	74098780	1e-16	79.2059	41	79.409	0.20325
chr1	74112901	74114075	0.0003	82.0857	17	85.909	3.8235
chr1	74124453	74124923	2.8e-08	55.0295	39	56.474	1.4449
chr1	74128694	74130816	5e-07	59.0981	33	62.976	3.8781
chr1	74144500	74145408	0.00035	66.4035	19	69.693	3.2895
chr1	74156369	74156585	0.013	80.5556	18	83.333	2.7778
chr1	74192131	74192645	2e-08	94.9242	22	95.758	0.83333
chr1	74367733	74368885	3e-19	79.8134	41	80.22	0.4065
chr1	74384568	74385510	1.3e-06	67.3115	32	78.958	11.647
chr1	74555109	74556071	0.0074	83.5417	16	84.323	0.78125
chr1	74721900	74722624	0.031	79.8958	16	85.811	5.9152
chr1	74743409	74744684	2.4e-07	91.3426	18	93.519	2.1759
chr1	74771972	74772071	3.1e-06	27.4054	18	28.331	0.92593
chr1	74782614	74782853	2e-06	80.9996	24	83.259	2.2594
chr1	74793443	74793550	0.033	62.9444	15	64.722	1.7778
chr1	74803426	74803501	0.039	70.5	10	71.333	0.83333
chr1	74884927	74885667	6e-15	71.1752	39	72.778	1.6026
chr1	74892643	74892782	0.00056	79.5238	14	80.952	1.4286
chr1	74900651	74900755	0.0019	41.8485	30	43.515	1.6667
chr1	74910467	74911972	0.013	77.963	18	80.602	2.6389
chr1	74916561	74917720	8.5e-05	71.1341	19	72.45	1.3158
chr1	74918025	74918460	4.2e-12	83.0278	30	84.694	1.6667
chr1	74945542	74948636	8.1e-05	67.8645	107	55.624	2.6647
chr1	74948636	74950281	0.0043	38.8617	77	27.141	0.36977
chr1	74951707	74952488	4.6e-14	53.6486	49	56.297	2.6482
chr1	75264087	75264288	0.013	64.4872	13	68.333	3.8462
chr1	75359307	75359686	0.0013	80.2381	14	80.952	0.71429
chr1	75362213	75364308	4.1e-21	81.6732	55	88.052	6.3788
chr1	75366874	75367959	0.00038	90.1587	18	91.806	1.6468
chr1	75374470	75375303	0.00013	73.2053	22	79.19	5.9848
chr1	75375510	75375599	0.014	82.5972	10	83.014	0.41667
chr1	75384684	75385010	0.0031	58.8576	26	67.864	9.0064
chr1	75388208	75389045	4.7e-24	86.4002	56	87.055	0.65476
chr1	75403673	75404939	4.3e-05	50.537	32	64.86	14.323
chr1	75406365	75407283	3.4e-16	83.3057	41	89.47	6.1643
chr1	75408417	75412203	2.7e-24	68.3288	75	73.73	5.4013
chr1	75414779	75415497	8.1e-06	82.1053	19	88.86	6.7544
chr1	75417874	75418657	1.4e-09	83.8484	27	89.775	5.9267
chr1	75422981	75423161	5.9e-15	74.4328	34	75.76	1.327
chr1	75426843	75428362	3.6e-27	78.0835	66	81.121	3.0375
chr1	75429106	75429643	3e-14	78.1798	38	79.89	1.7105
chr1	75482478	75483019	2.6e-21	77.9447	51	80.644	2.6996
chr1	75484385	75484577	0.0017	71.1765	17	73.137	1.9608
chr1	75490795	75491451	3.3e-15	63.2497	47	64.26	1.0106
chr1	75499116	75500248	1.5e-05	56.9246	24	59.306	2.381
chr1	75501211	75502433	0.00012	74.6144	23	81.861	7.2464
chr1	75505560	75505863	7.1e-24	60.3151	66	62.167	1.8519
chr1	75506034	75506245	2.5e-10	88.3	40	81.854	0.65774
chr1	75509410	75510749	1.5e-18	82.4502	45	85.259	2.8086
chr1	75546140	75546639	3.7e-20	60.4798	66	61.553	1.0732
chr1	75547344	75548036	1e-06	81.0145	23	86.957	5.942
chr1	75552707	75553928	4.2e-10	54.6928	49	63.181	8.4882
chr1	75554256	75556226	1.8e-10	65.1181	41	67.66	2.5416
chr1	75615457	75616069	3.7e-06	85.625	20	97.917	12.292
chr1	76311940	76312454	1.9e-07	75.5159	21	77.897	2.381
chr1	78194946	78195501	1.5e-05	89.2157	17	90.196	0.98039
chr1	78500186	78502541	8.1e-12	77.5678	41	82.663	5.0949
chr1	78781300	78781811	0.0066	75.5485	14	93.81	18.261
chr1	78799954	78800614	2e-07	79.9145	26	93.91	13.996
chr1	78852333	78853229	0.00033	82.1499	17	87.248	5.098
chr1	78966488	78968333	2.4e-08	80.2806	28	89.018	8.7372
chr1	79363192	79363876	0.0056	83.0128	13	91.026	8.0128
chr1	79957569	79958182	0.015	80.7106	16	89.323	8.6124
chr1	80383192	80384159	9.2e-07	79.6111	25	82.7	3.0889
chr1	80758311	80759079	1e-23	81.6277	55	81.758	0.12987
chr1	81395553	81397557	0.027	62.1577	20	91.304	29.146
chr1	81443820	81444441	1.6e-05	91.0825	18	97.597	6.5146
chr1	81538554	81538946	0.001	97.3077	13	98.077	0.76923
chr1	81554169	81555700	0.00031	77.0435	20	94.619	17.576
chr1	82286772	82288448	4.4e-08	67.6765	62	66.655	1.5457
chr1	82288994	82289710	3.6e-16	93.0527	35	95.476	2.4235
chr1	82290322	82290612	2.2e-07	52.4107	43	52.054	1.3677
chr1	82770664	82771199	4e-05	83.114	19	90.351	7.2368
chr1	82784219	82785372	0.034	76.9444	15	80.833	3.8889
chr1	82796058	82796346	0.037	92.5	10	95	2.5
chr1	82801560	82802344	0.0015	85.5882	17	94.412	8.8235
chr1	82935433	82938064	8.2e-20	82.1893	50	97.583	15.394
chr1	82960329	82960690	0.0053	67.6786	20	94.216	26.538
chr1	82974124	82974823	5.1e-08	82.8846	26	84.872	1.9872
chr1	83003573	83005081	3.4e-20	73.1136	55	74.295	1.1818
chr1	83277075	83279203	1.1e-12	84.234	33	88.199	3.9646
chr1	83407000	83408510	1.8e-17	72.8086	54	75.123	2.3148
chr1	83910724	83911340	6.8e-08	88.5935	18	95.822	7.2288
chr1	83922445	83923608	0.0029	88.9286	14	89.821	0.89286
chr1	85957436	85959860	4.1e-05	58.0407	32	86.719	28.678
chr1	86017805	86019169	4.2e-14	74.8784	46	76.907	2.029
chr1	86023483	86025026	4.3e-13	90.9946	31	96.909	5.914
chr1	86046194	86047252	2.5e-27	73.8556	71	75.194	1.338
chr1	86052937	86053583	0.032	60.8333	15	65.833	5
chr1	86303449	86303578	9.7e-09	-73.7847	24	9.8958	83.681
chr1	86386404	86386694	0.0035	83.8235	17	86.275	2.451
chr1	86387646	86387933	0.0071	69.0686	17	79.02	9.951
chr1	86426441	86426682	0.038	85.6667	10	87.333	1.6667
chr1	86671418	86672201	0.0072	68.3333	15	70	1.6667
chr1	87124393	87128755	2.7e-46	85.1083	104	93.589	8.4812
chr1	87148585	87149552	0.00018	64.0136	28	70.349	6.335
chr1	87299556	87301149	0.00055	71.3492	21	77.698	6.3492
chr1	87309295	87311057	2.9e-09	86.5435	29	91.572	5.0287
chr1	88022284	88023231	0.00023	70.6439	22	71.97	1.3258
chr1	88204839	88205297	0.019	59.2105	19	60.526	1.3158
chr1	88211574	88212173	0.038	69.9436	20	83.396	13.453
chr1	88229581	88230460	0.00013	70.1649	16	88.862	18.697
chr1	88235668	88236270	0.02	76.4773	11	85.856	9.379
chr1	88236606	88237030	0.03	67.0043	17	83.405	16.401
chr1	88237850	88239778	8.4e-23	62.1962	62	70.329	8.1329
chr1	88240586	88241630	1.8e-09	57.9709	38	73.797	15.826
chr1	88242453	88243227	0.00021	64.8532	24	76.933	12.079
chr1	88246717	88247595	0.0033	67.7823	17	78.254	10.472
chr1	88247898	88249315	7.3e-12	66.6809	32	85.003	18.322
chr1	88254792	88258708	1.6e-27	40.2224	108	77.862	37.639
chr1	88280166	88280494	0.0065	61.545	15	67.053	5.5079
chr1	88283496	88284525	2.9e-10	76.9348	32	87.116	10.181
chr1	88286238	88286826	6.5e-06	70.1422	26	83.708	13.566
chr1	88304425	88305680	0.022	54.92	22	75.551	20.631
chr1	88306494	88307447	0.0017	59.0568	23	75.768	16.712
chr1	88355021	88355505	0.0074	86.7738	15	95.496	8.7222
chr1	88356496	88357093	0.007	76.849	16	79.583	2.7344
chr1	88406915	88407487	0.026	81.7014	12	86.215	4.5139
chr1	88411912	88411937	0.021	92.4242	11	93.561	1.1364
chr1	88428159	88429213	0.00016	68.7519	20	70.792	2.0398
chr1	88503702	88504602	0.015	72.7222	15	80.722	8
chr1	88538959	88539819	0.00037	85.213	19	95.614	10.401
chr1	88686036	88687133	0.032	78.3248	14	90.476	12.151
chr1	88774965	88775284	0.023	65.5972	19	68.781	3.1841
chr1	88781680	88782148	0.00031	83.4077	16	92.708	9.3006
chr1	88864784	88865878	0.0069	89.0476	14	96.786	7.7381
chr1	88946464	88946721	0.033	85.4167	14	97.321	11.905
chr1	89031040	89031816	3.8e-06	86.2281	19	88.07	1.8421
chr1	89052961	89053593	0.00057	88.1667	15	94.833	6.6667
chr1	89235922	89237070	0.016	66.6667	21	97.619	30.952
chr1	89302847	89303016	0.0025	82.4327	13	98.718	16.285
chr1	90006109	90006854	1.4e-05	62.6623	22	63.42	0.75758
chr1	90013731	90014739	0.00074	70.2193	19	73.816	3.5965
chr1	90124509	90125707	3.9e-08	89.9242	22	94.242	4.3182
chr1	90151721	90152951	0.00033	74.9167	20	76.042	1.125
chr1	90188330	90190784	2.5e-15	69.4317	53	81.381	11.95
chr1	90253525	90253974	0.0015	80.418	16	84.168	3.75
chr1	90267995	90268708	0.0011	63.4141	20	70.081	6.6667
chr1	90279355	90280803	0.003	68.3333	19	71.404	3.0702
chr1	90300216	90301353	0.0074	83.3333	15	96.111	12.778
chr1	90312616	90314232	1e-06	72.342	29	74.713	2.3707
chr1	90400831	90402144	3.9e-06	82.8175	21	88.016	5.1984
chr1	90807594	90807865	0.015	78.75	14	97.619	18.869
chr1	90813303	90813771	6.2e-15	89.7625	35	92.291	2.5283
chr1	90818825	90820131	0.013	84.6154	13	93.269	8.6538
chr1	90821863	90822253	0.0045	87.0896	12	90.347	3.2576
chr1	90843065	90844198	0.01	55.7112	20	90.643	34.932
chr1	91182612	91183432	0.033	71.1111	15	71.778	0.66667
chr1	91305515	91306210	1.6e-05	55.6098	23	58.137	2.5268
chr1	91420361	91420778	0.004	82.6042	12	88.889	6.2847
chr1	91423896	91425195	1.1e-07	61.9515	35	63.326	1.3741
chr1	91433204	91433856	4e-05	80	19	85.482	5.4825
chr1	91438887	91440939	6.1e-06	77.3294	30	87.302	9.9722
chr1	91632149	91633332	1e-06	80.7386	22	84.432	3.6932
chr1	91640638	91641496	0.034	76.0606	15	83.838	7.7778
chr1	91654290	91655436	0.026	74.6429	18	86.389	11.746
chr1	91822849	91823142	0.0007	88.0655	16	93.824	5.7589
chr1	91832254	91832885	0.039	92.5	10	95	2.5
chr1	91837916	91838556	0.00022	65.8499	24	67.239	1.3889
chr1	91840258	91841520	3.2e-05	88.1944	18	91.898	3.7037
chr1	91843866	91845055	0.0025	72.5714	20	78.363	5.7917
chr1	91892352	91894477	6.2e-11	73.9194	39	76.581	2.6618
chr1	91918464	91918996	0.0055	82.7564	13	85.256	2.5
chr1	91922982	91923843	5.9e-06	83.2353	17	86.176	2.9412
chr1	92211926	92212726	5.8e-06	75.1835	24	84.246	9.0625
chr1	92248139	92249981	1.2e-06	70.9347	27	76.636	5.7011
chr1	92259687	92260472	0.0038	60.4333	25	64.1	3.6667
chr1	92269724	92270948	0.0019	64.0693	22	73.106	9.0368
chr1	92339795	92340382	0.029	78.0952	15	81.429	3.3333
chr1	92340906	92341641	0.00032	79.5833	16	81.146	1.5625
chr1	92346401	92347259	0.029	72.1081	16	75.575	3.4673
chr1	92360539	92361149	0.0015	85.7778	15	95	9.2222
chr1	92406603	92407378	0.00033	90.1562	16	99.219	9.0625
chr1	92426644	92427164	0.031	82.1154	13	83.654	1.5385
chr1	92511048	92511756	0.032	68.8095	15	87.603	18.794
chr1	92554224	92555289	0.011	64.906	19	93.202	28.296
chr1	92573132	92574095	8.4e-05	82.875	20	96.113	13.238
chr1	92588202	92589038	0.026	90.9325	12	96.488	5.5556
chr1	92596266	92597438	0.00068	80.6338	17	90.193	9.5588
chr1	92619888	92621146	1.4e-05	73.5905	25	80.29	6.7
chr1	92656144	92658435	2.1e-14	68.7642	42	72.732	3.9683
chr1	92733145	92734585	3.6e-07	68.9242	27	71.239	2.3148
chr1	92750460	92751863	9.5e-05	69.2163	24	71.369	2.1528
chr1	92993965	92995015	8.9e-06	64.9333	25	98.267	33.333
chr1	93006321	93007088	3e-15	84.7771	34	87.956	3.1793
chr1	93018185	93018996	0.0011	63.1481	18	65.926	2.7778
chr1	93020942	93024652	2.4e-57	78.5783	134	87.549	8.9705
chr1	93033056	93034945	5.9e-07	67.6437	29	67.989	0.34483
chr1	93035366	93037149	3.6e-08	69.4173	38	77.917	8.4994
chr1	93039644	93040044	0.00032	83.5156	16	86.719	3.2031
chr1	93041943	93043228	3.7e-12	85.5773	32	95.208	9.6311
chr1	93046280	93046798	0.039	95	10	96.25	1.25
chr1	93051882	93052948	0.0074	91.1389	15	91.806	0.66667
chr1	93053633	93054474	2e-09	88.125	24	92.812	4.6875
chr1	93064345	93065644	6e-05	66.7547	23	69.389	2.6346
chr1	93069578	93070165	0.0031	74.7299	18	77.083	2.3534
chr1	93100773	93101697	1.5e-16	58.9104	59	61.99	3.0791
chr1	93134952	93137506	6.7e-16	67.3882	49	69.463	2.0748
chr1	93139967	93141993	5.1e-05	77.7662	24	83.003	5.2373
chr1	93152251	93156444	8.9e-40	84.8602	89	87.556	2.696
chr1	93159786	93160394	3.5e-07	73.434	28	79.99	6.5561
chr1	93160852	93161936	0.0055	39.6459	26	42.595	2.9487
chr1	93165743	93167137	0.0011	64.7348	22	65.871	1.1364
chr1	93178387	93179223	1.2e-08	80.7044	24	81.746	1.0417
chr1	93179536	93180338	6.2e-10	68.1548	32	70.707	2.5521
chr1	93189011	93189770	1.2e-08	78.3333	28	80.893	2.5595
chr1	93201039	93202101	2.3e-08	92.236	23	98.913	6.677
chr1	93203933	93205230	1.8e-05	91.2657	19	95.213	3.9474
chr1	93205974	93206889	0.00035	75.2412	19	79.276	4.0351
chr1	93207826	93209353	5e-15	85.6518	40	89.845	4.1935
chr1	93212489	93213287	0.00015	62.1806	20	66.996	4.8155
chr1	93215292	93216674	4.9e-09	78.3497	31	84.694	6.3441
chr1	93219230	93221874	4.1e-12	71.069	41	76.128	5.059
chr1	93384537	93385241	0.034	82.5	15	86.667	4.1667
chr1	93686105	93686856	4.1e-15	63.9331	58	85.776	21.843
chr1	93940734	93940856	0.0072	74.2647	17	77.206	2.9412
chr1	94201837	94203216	0.00026	79.0756	17	95.98	16.905
chr1	94227665	94229080	3e-12	90.7594	29	95.041	4.2816
chr1	94260627	94261058	1.5e-10	69.6717	33	97.727	28.056
chr1	94943605	94943882	0.00042	96.1538	13	98.077	1.9231
chr1	95667256	95668514	3.8e-19	79.4643	46	80.707	1.2422
chr1	95856246	95856691	0.0013	82.2619	14	95.119	12.857
chr1	96333277	96334835	5.3e-05	62.7599	31	97.168	34.409
chr1	97127537	97128338	0.0015	88.3333	15	91.667	3.3333
chr1	97513023	97513432	0.047	57.0377	18	94.422	37.384
chr1	98451337	98452962	0.03	61.9841	23	88.621	26.636
chr1	98517639	98518430	0.038	94.1667	10	97.5	3.3333
chr1	98889267	98889497	0.0069	81.25	16	98.958	17.708
chr1	100320252	100320530	0.0034	83.3175	15	93.111	9.7937
chr1	100986176	100986929	0.0074	69.3638	16	88.281	18.917
chr1	100994039	100994756	1.8e-05	63.8263	22	75.277	11.45
chr1	101709064	101710192	0.0074	80.5556	15	89.444	8.8889
chr1	101710736	101712012	0.0017	69.6014	23	90.259	20.657
chr1	101902365	101903006	0.033	85	15	97.167	12.167
chr1	101938444	101939724	0.00069	82.7679	16	86.972	4.2039
chr1	102255596	102256603	0.016	53.0408	25	89.61	36.569
chr1	102388319	102388913	0.00034	85.8887	19	95.187	9.2982
chr1	102526807	102527164	0.0032	74.1319	16	89.913	15.781
chr1	103310457	103311959	0.011	55.4195	19	87.431	32.012
chr1	104724687	104725440	0.0016	88.4375	16	91.562	3.125
chr1	104768352	104770466	2.1e-24	77.0116	60	78.734	1.7222
chr1	105805478	105806858	1.8e-05	79.9946	22	81.456	1.461
chr1	105826623	105827438	0.014	89.9634	13	91.886	1.9231
chr1	105844592	105844650	0.027	58.75	12	62.569	3.8194
chr1	105898698	105899054	0.038	94.2857	10	95	0.71429
chr1	106119372	106119563	0.0068	83.4982	14	98.736	15.238
chr1	109066429	109067006	0.039	90.8333	10	98.333	7.5
chr1	109251057	109251634	0.0031	73.0464	15	96.722	23.676
chr1	109269873	109270632	0.00034	81.1009	16	95.748	14.647
chr1	109349611	109349899	0.0061	69.5312	16	98.438	28.906
chr1	109729632	109730452	5.5e-08	88.5117	24	92.783	4.2708
chr1	109867993	109868954	0.0031	78.6404	19	91.886	13.246
chr1	110429220	110430059	1.6e-05	74.4462	23	92.754	18.307
chr1	111278273	111278903	0.0067	78.869	14	98.214	19.345
chr1	111410757	111411262	5.2e-06	90.4167	16	94.115	3.6979
chr1	111460348	111461374	0.00037	65.9325	18	95.238	29.306
chr1	112416534	112417268	3.4e-16	85.9756	41	90.244	4.2683
chr1	112531647	112532131	0.0071	83	15	95.444	12.444
chr1	112556432	112556787	0.00065	73.0392	17	96.569	23.529
chr1	113189428	113189995	0.00036	76.25	17	95.49	19.24
chr1	113750196	113750802	0.016	62.6049	21	73.532	10.927
chr1	114064262	114064788	4.2e-08	87.2673	22	97.197	9.9297
chr1	114662044	114662801	0.00034	86.0504	17	93.501	7.451
chr1	117204210	117204547	0.037	85.8333	10	93.333	7.5
chr1	117406831	117407192	0.02	54.363	20	93.667	39.304
chr1	117433731	117434411	7.4e-06	60.2571	25	91.833	31.576
chr1	117586561	117588215	2.4e-09	58.3236	42	94.072	35.748
chr1	118700489	118702404	2.3e-07	74.3116	23	78.659	4.3478
chr1	118727064	118727759	0.011	89.6528	12	90.694	1.0417
chr1	118794698	118796207	0.0052	74.2083	20	81.583	7.375
chr1	118824672	118826015	1.1e-08	72.6683	29	75.599	2.931
chr1	118944752	118945590	0.04	67.5877	19	72.588	5
chr1	118968908	118970372	6.9e-06	76.618	22	80.292	3.6742
chr1	118973275	118974269	0.00053	91.6667	14	95.536	3.869
chr1	118979346	118981084	4.3e-06	84.881	21	87.262	2.381
chr1	118981554	118983578	0.016	64.2063	21	66.151	1.9444
chr1	118985484	118987352	1.8e-06	64.9417	32	70.286	5.3447
chr1	119001687	119002380	7.1e-05	72.868	22	79.28	6.4123
chr1	119016614	119018047	0.00066	70.3676	17	72.696	2.3284
chr1	119035589	119036691	0.0015	79.9628	16	88.333	8.3705
chr1	119052928	119053187	0.0033	77.6667	15	78.5	0.83333
chr1	119077104	119077729	2e-09	83.122	23	83.665	0.54348
chr1	119108307	119109645	3.5e-11	80.359	32	81.179	0.82031
chr1	119119399	119120543	0.028	63.0917	17	69.317	6.2255
chr1	119139514	119140862	0.016	82.6562	16	86.562	3.9062
chr1	119144045	119144587	6e-05	93.099	16	97.396	4.2969
chr1	119148795	119150226	0.015	81.0417	16	90.104	9.0625
chr1	119188995	119189828	7.2e-11	80.2374	28	82.623	2.3859
chr1	119193980	119195650	1.4e-05	76.412	24	81.389	4.9769
chr1	119223081	119224894	5.8e-07	70.4762	28	71.369	0.89286
chr1	119234001	119234845	9.8e-12	96.3333	25	97	0.66667
chr1	119265772	119266737	0.0012	93.8095	14	97.222	3.4127
chr1	119271525	119271992	0.0016	83.6458	16	86.979	3.3333
chr1	119278941	119280457	0.037	67.2917	20	72.083	4.7917
chr1	119299222	119300453	8.9e-05	66.6476	25	71.481	4.8333
chr1	119301043	119302025	3.5e-05	73.7714	25	82.914	9.1429
chr1	119302373	119302865	0.0086	84.6861	11	86.201	1.5152
chr1	119388809	119389593	0.014	58.9496	17	61.401	2.451
chr1	119397464	119398321	0.0028	72.9875	14	75.794	2.8061
chr1	119413187	119414058	8.1e-05	73.8221	19	77.945	4.1228
chr1	119416786	119417954	3.1e-28	81.2621	62	83.173	1.9105
chr1	119420728	119420771	0.039	78.9385	10	79.653	0.71429
chr1	119420963	119421529	6e-06	54.4067	72	48.203	0.88707
chr1	119421535	119422957	1.1e-34	70.188	97	72.796	2.6084
chr1	119432761	119433430	0.014	83.6081	13	85.256	1.6484
chr1	119438536	119441065	1.8e-07	77.9762	28	83.929	5.9524
chr1	119443068	119444416	2.9e-09	74.2241	29	75	0.77586
chr1	119460696	119461251	0.016	78.5417	16	81.667	3.125
chr1	119467351	119468724	0.00033	80.5556	20	84.25	3.6944
chr1	119506217	119507671	1.8e-07	74.6383	23	80.148	5.5098
chr1	120009594	120011678	1.9e-07	88.4127	21	90.794	2.381
chr1	120043091	120044151	0.016	81.1111	15	86.111	5
chr1	120044481	120045279	0.0025	93.9103	13	95.192	1.2821
chr1	120063359	120064449	3.1e-05	73.3592	23	85.533	12.174
chr1	120199174	120200819	1.7e-05	69.1667	23	72.283	3.1159
chr1	120233765	120235436	5.9e-05	67.9993	24	75.122	7.123
chr1	120236184	120236815	1e-07	76.8673	27	80.864	3.9969
chr1	120239893	120240842	0.026	65.3501	17	67.801	2.451
chr1	120241300	120242300	1e-12	89.5588	34	93.603	4.0441
chr1	120243600	120245037	0.00037	79.6296	18	84.259	4.6296
chr1	120258319	120259594	0.023	60.8681	24	68.993	8.125
chr1	120277010	120278056	0.0045	90.1042	12	94.271	4.1667
chr1	120322737	120323041	0.015	88.4167	10	90.417	2
chr1	120331633	120332698	0.016	62.1825	21	66.944	4.7619
chr1	120340375	120342082	8.1e-16	77.8616	181	75.088	0.77381
chr1	120342421	120342784	3e-25	83.0985	54	85.154	2.0558
chr1	120384977	120385466	0.0065	89.2857	14	92.857	3.5714
chr1	120556988	120558145	0.0031	65.2941	17	66.471	1.1765
chr1	120603321	120603477	1.9e-06	76.7063	21	77.183	0.47619
chr1	120603625	120605251	3.7e-07	64.0972	110	73.05	2.9253
chr1	120606741	120607280	5.7e-22	77.6698	54	80.231	2.5617
chr1	120613524	120614318	5.6e-10	73.4596	33	74.975	1.5152
chr1	120739310	120740035	0.00017	84.6337	13	87.106	2.4725
chr1	120787500	120788165	0.003	90.5357	14	98.214	7.6786
chr1	120840185	120840870	0.0016	88.0208	16	94.271	6.25
chr1	121004330	121005368	0.00063	80.8333	15	81.667	0.83333
chr1	121057467	121058238	0.0018	90.625	12	91.667	1.0417
chr1	121098856	121100206	5.8e-06	94.1877	17	95.098	0.91036
chr1	121176917	121178045	8.1e-12	76.3194	36	76.782	0.46296
chr1	121359577	121360062	0.014	88.7821	13	92.308	3.5256
chr1	121389297	121390015	0.0064	78.4314	17	79.412	0.98039
chr1	121418063	121418962	0.0016	83.0882	17	87.01	3.9216
chr1	122356806	122357333	0.00066	79.3137	17	91.078	11.765
chr1	122677338	122677962	4.3e-06	85.3489	21	94.378	9.0294
chr1	122952804	122953410	5.1e-06	89.0253	16	98.958	9.933
chr1	124044832	124046782	2.4e-40	79.4454	104	94.391	14.946
chr1	125304621	125305661	0.015	81.8571	10	89.107	7.25
chr1	125676978	125677983	4.2e-06	77.8623	23	79.674	1.8116
chr1	125680269	125681253	0.00035	82.2917	20	96.25	13.958
chr1	125840278	125840602	0.0035	89.1146	16	94.427	5.3125
chr1	125866857	125867318	0.0058	75.3157	18	81.019	5.7029
chr1	125872049	125873204	1.2e-06	69.1667	28	73.393	4.2262
chr1	126923407	126924899	4.2e-06	81.4966	21	83.282	1.7857
chr1	127523191	127524066	0.027	67.2884	12	68.538	1.25
chr1	127577046	127577088	0.037	85	10	85.833	0.83333
chr1	127642897	127643742	0.028	90.2411	13	92.073	1.8315
chr1	127645688	127646562	0.0014	79.2917	20	87.625	8.3333
chr1	127677728	127677920	0.036	35.4296	51	33.441	0.63025
chr1	127822253	127823776	2.8e-11	83.4647	35	95.999	12.534
chr1	128298348	128298707	0.00054	70.3646	16	90.677	20.312
chr1	128560930	128561286	0.007	72.402	17	74.853	2.451
chr1	128618225	128619745	4.5e-07	83.4936	26	89.263	5.7692
chr1	128635675	128636496	0.00069	85.878	16	86.92	1.0417
chr1	128707998	128708945	0.0013	89.5833	14	93.75	4.1667
chr1	128711126	128712589	0.00037	72.5125	19	79.467	6.9549
chr1	128870827	128871600	7.5e-08	85.3005	21	87.681	2.381
chr1	129273420	129274405	2.5e-22	68.8342	58	69.438	0.60345
chr1	129773843	129774376	0.0012	77.8173	14	91.012	13.195
chr1	129801407	129801858	7.6e-05	87.3622	19	99.342	11.98
chr1	130346417	130346911	0.00045	82.9677	14	95.417	12.449
chr1	130740821	130743768	1.2e-10	62.5656	48	73.647	11.081
chr1	130854419	130855123	0.00029	76.7803	22	81.78	5
chr1	130920026	130920904	0.019	58.0179	20	90.661	32.643
chr1	130995916	130996612	8.1e-05	83.9035	19	84.43	0.52632
chr1	131588776	131589366	0.014	82.9167	10	98.75	15.833
chr1	131663337	131665329	2e-06	80.2778	24	83.472	3.1944
chr1	132067688	132067996	2.8e-07	58.9989	38	69.341	10.343
chr1	132114259	132115562	1.9e-12	84.9626	35	95.867	10.905
chr1	132117091	132118097	0.00013	54.672	34	64.563	9.8915
chr1	132118424	132119687	6.6e-05	70.4145	27	83.611	13.197
chr1	132123904	132124277	0.003	85.0709	14	93.702	8.631
chr1	132125956	132126795	0.0014	84.6875	16	94.792	10.104
chr1	132127153	132128542	1.8e-16	85.702	37	98.694	12.992
chr1	132128904	132129557	0.0023	76.1716	21	85.476	9.3046
chr1	132129873	132130987	1.6e-10	77.7285	31	84.973	7.2446
chr1	132133470	132134058	0.026	85.0694	12	86.458	1.3889
chr1	132134978	132136063	4.5e-12	87.381	32	96.823	9.442
chr1	132139431	132139543	4.2e-12	74.0595	35	74.238	0.17857
chr1	132141492	132142172	1.9e-08	76.8186	29	79.175	2.3563
chr1	132146531	132147548	8.6e-05	89.5408	14	97.024	7.483
chr1	132197640	132198320	0.0024	81.5948	13	83.013	1.418
chr1	132204015	132204513	0.0072	78.8765	16	81.667	2.7902
chr1	132207150	132207890	0.032	83.3929	14	86.786	3.3929
chr1	132283330	132284933	3.1e-14	72.25	40	79.542	7.2917
chr1	132286032	132286625	0.0012	87.1627	14	90.238	3.0754
chr1	132298558	132298812	4.5e-16	50.5082	39	52.23	1.7216
chr1	132298812	132299494	0.027	37.247	88	39.856	1.5578
chr1	132320382	132321133	5.1e-05	70.098	17	71.569	1.4706
chr1	132331337	132332484	1.4e-21	75.4514	52	78.368	2.9167
chr1	132345879	132346585	0.014	83.4509	13	86.378	2.9274
chr1	132686444	132687424	0.011	89.9306	12	97.917	7.9861
chr1	132706534	132707999	5.3e-05	73.6742	22	77.273	3.5985
chr1	132730482	132731494	8.3e-05	87.1786	20	92.5	5.3214
chr1	132763513	132764276	0.0027	72.8401	14	74.745	1.9048
chr1	132765848	132766561	0.0016	78.4314	17	81.373	2.9412
chr1	132844212	132844782	0.021	92.5325	11	95.455	2.9221
chr1	132853075	132854771	2e-06	75.1035	23	78.313	3.2091
chr1	132934517	132935014	0.014	85.641	13	90.769	5.1282
chr1	132937844	132938746	3.8e-13	77.2101	43	82.73	5.5196
chr1	132944195	132946581	1.2e-13	87.1042	37	91.847	4.7426
chr1	132951814	132952653	0.0065	69.2978	18	73.843	4.5448
chr1	132960935	132961543	0.0029	93.631	14	94.821	1.1905
chr1	132970140	132971561	3.6e-05	74.2803	22	87.917	13.636
chr1	133164038	133164132	1e-07	68.5206	32	70.083	1.5625
chr1	133167741	133168629	4.2e-06	82.3485	22	85.379	3.0303
chr1	133169688	133171581	1e-08	81.0417	30	84.613	3.5714
chr1	133320259	133320887	1.9e-07	83.5317	21	86.706	3.1746
chr1	133351940	133352626	0.0053	77.8869	20	87.262	9.375
chr1	133355785	133356339	1.7e-06	78.1891	26	81.635	3.4455
chr1	133358446	133359504	0.045	60.5465	22	62.803	2.2565
chr1	133363964	133364307	0.016	44.8916	28	47.228	2.3363
chr1	133365308	133365816	3.2e-10	84.1975	27	87.438	3.2407
chr1	133368516	133369225	0.00036	66.599	17	67.579	0.98039
chr1	133400221	133401150	0.00025	65.6926	23	66.76	1.0672
chr1	133414953	133416593	2e-12	61.9416	42	68.489	6.5476
chr1	133418226	133418369	0.012	61.7105	19	63.026	1.3158
chr1	133421756	133423470	1.6e-24	57.9159	79	59.979	2.063
chr1	133491502	133494749	6.3e-22	85.1652	58	89.332	4.1667
chr1	133518570	133519139	0.00096	80.3266	13	81.288	0.96154
chr1	133549799	133550127	0.012	93.75	12	97.917	4.1667
chr1	133679369	133680987	6.4e-08	63.9333	38	75.636	11.703
chr1	133691330	133691574	0.029	62.549	17	66.667	4.1176
chr1	133948439	133949531	0.0069	80.5532	17	91.863	11.31
chr1	133969349	133970877	4.3e-06	79.9353	23	84.917	4.9819
chr1	133972026	133973370	7.1e-07	74.9679	26	76.25	1.2821
chr1	134028256	134029063	0.003	91.5476	14	96.31	4.7619
chr1	134033987	134034914	0.015	86.6667	15	87.778	1.1111
chr1	134038494	134039417	0.0014	73.9444	15	78.111	4.1667
chr1	134039952	134041073	3.8e-06	75.7183	25	86.218	10.5
chr1	134083066	134084575	0.0099	73.1865	20	76.381	3.1944
chr1	134085607	134087593	2.8e-13	65.9745	43	70.792	4.8173
chr1	134091240	134091567	0.039	91.6667	10	99.167	7.5
chr1	134091933	134093412	5.9e-17	80.754	48	81.813	1.059
chr1	134096334	134097105	1.2e-05	83.5965	19	88.202	4.6053
chr1	134183322	134183966	9.9e-05	71.469	25	87.283	15.814
chr1	134197254	134198755	8.5e-12	77.4269	35	79.833	2.4065
chr1	134212980	134214612	2.8e-08	59.9512	39	61.951	1.9994
chr1	134218812	134220267	9.1e-08	83.1439	22	86.553	3.4091
chr1	134224825	134226154	5.9e-05	73.3772	19	79.737	6.3596
chr1	134232395	134232990	0.0073	52.4107	22	56.104	3.6932
chr1	134233717	134234311	0.00016	70.0151	21	74.36	4.3452
chr1	134239774	134240405	0.00012	63.3333	23	66.957	3.6232
chr1	134276099	134277385	0.006	77.4123	19	83.114	5.7018
chr1	134278949	134279907	0.0013	92.2619	14	93.452	1.1905
chr1	134284971	134286332	0.0027	81.0965	19	86.096	5
chr1	134387659	134388138	0.02	89.697	11	94.242	4.5455
chr1	135133052	135134488	0.0038	62.0216	27	68.117	6.0957
chr1	135160955	135161320	6.3e-10	78.6081	26	79.089	0.48077
chr1	135166624	135167599	0.00033	92.4479	16	96.875	4.4271
chr1	135328032	135328552	0.03	87.0147	13	87.564	0.54945
chr1	135340037	135340560	0.003	79.5588	17	80.882	1.3235
chr1	135764919	135767812	2e-65	84.0675	144	86	1.9329
chr1	135771068	135772429	1.4e-05	70.5853	24	72.431	1.8452
chr1	135774582	135775536	0.014	82.8827	14	90.026	7.1429
chr1	135783001	135783302	0.0025	83.6538	13	84.295	0.64103
chr1	135799481	135800430	0.027	82.9167	12	84.306	1.3889
chr1	135802310	135803458	1.8e-06	88.3333	20	90.667	2.3333
chr1	135818092	135818632	2.7e-07	78.4455	29	81.161	2.7155
chr1	135820267	135820938	0.00034	54.1457	17	55.616	1.4706
chr1	135837818	135839552	2.4e-05	60.509	29	72.578	12.069
chr1	135880036	135880826	0.026	70.0864	17	74.755	4.6685
chr1	135889232	135890064	9.9e-08	73.431	26	77.299	3.8675
chr1	135908814	135910088	7.4e-07	73.4295	26	78.397	4.9679
chr1	135918709	135918813	3.2e-13	93.3036	28	93.899	0.59524
chr1	135918835	135919089	6.5e-11	72.1843	48	65.83	0.85483
chr1	136039747	136040814	1.8e-05	71.6089	22	75.346	3.7374
chr1	136050344	136051550	5.4e-20	66.7273	70	67.845	1.1179
chr1	136060835	136062379	0.0017	64.8542	26	72.723	7.8686
chr1	136070681	136072698	2.6e-13	78.9147	43	85.252	6.3372
chr1	136076229	136077682	0.00037	80.5754	18	86.131	5.5556
chr1	136084225	136084569	0.0025	92.8205	13	98.269	5.4487
chr1	136085237	136085668	0.00015	87.0098	17	92.892	5.8824
chr1	136087676	136089371	4.9e-10	85.1135	33	90.657	5.5431
chr1	136092422	136092962	0.00034	83.7281	19	91.053	7.3246
chr1	136095458	136096300	1.1e-08	82.5181	23	83.514	0.99638
chr1	136097135	136097498	0.011	83.5615	12	86.27	2.7083
chr1	136101519	136101806	4.7e-05	90.5833	15	96.528	5.9444
chr1	136104442	136106625	2.3e-35	74.6871	82	78.677	3.9895
chr1	136123931	136125619	1e-12	80.5556	33	81.237	0.68182
chr1	136126666	136127202	2.3e-05	87.0312	16	91.719	4.6875
chr1	136143617	136145944	9.6e-17	74.3696	44	77.21	2.8409
chr1	136146939	136148460	1.4e-09	76.9865	33	81.869	4.8822
chr1	136224504	136225912	6.4e-14	88.8095	35	89.643	0.83333
chr1	136226247	136227404	1.3e-06	60.659	28	71.873	11.214
chr1	136241406	136242412	1.4e-06	78.4667	25	82.133	3.6667
chr1	136364962	136365428	5.6e-06	92.1569	17	93.137	0.98039
chr1	136443984	136444849	3.3e-05	70.9091	22	74.773	3.8636
chr1	137350215	137350572	0.00031	64.9167	20	69.167	4.25
chr1	137898604	137898855	0.013	85.119	14	89.286	4.1667
chr1	138838316	138838887	1.2e-07	48.7903	31	50.081	1.2903
chr1	138841779	138841903	0.032	89.4231	13	94.231	4.8077
chr1	139625315	139626285	0.00065	83.8319	15	91.278	7.4459
chr1	139650006	139650335	2e-06	86.7424	22	91.477	4.7348
chr1	139668877	139670073	1.5e-05	72.0701	24	92.526	20.456
chr1	140245979	140246132	0.039	75.0278	10	76.833	1.8056
chr1	140317519	140318082	0.00079	69.0454	18	87.87	18.825
chr1	140655893	140656420	0.0044	85.4167	12	98.611	13.194
chr1	140722434	140722920	0.00033	82.7604	16	95.312	12.552
chr1	141019241	141019824	2e-05	63.4234	26	90.438	27.015
chr1	141261830	141262269	0.0028	70.7895	19	93.596	22.807
chr1	141558466	141559015	1.7e-05	83.1109	19	98.684	15.573
chr1	145109863	145110732	0.0016	89.3229	16	90.104	0.78125
chr1	145155591	145156745	0.0001	43.8028	28	98.393	54.59
chr1	145255275	145255542	0.00067	67.549	17	68.137	0.58824
chr1	145520356	145520831	0.0013	87.8401	14	89.626	1.7857
chr1	145957906	145958587	0.00027	77.2024	16	93.46	16.257
chr1	146023998	146024624	6.3e-05	90.5543	16	93.456	2.9018
chr1	146497520	146498240	9.6e-09	91.7235	22	92.008	0.28409
chr1	146821712	146822601	4.4e-08	86.2834	23	94.928	8.6441
chr1	148378655	148378984	2.2e-06	73.4664	24	93.953	20.486
chr1	148883509	148884128	0.0069	82.1379	16	93.125	10.987
chr1	148978090	148979007	0.0016	85.7327	17	95.756	10.024
chr1	150099934	150100250	0.00097	66.7803	22	67.235	0.45455
chr1	150603839	150605145	4e-07	92.875	20	97.5	4.625
chr1	151183006	151183955	6.6e-05	73.5259	17	79.359	5.8333
chr1	151192556	151193764	4.4e-13	75.4347	34	76.476	1.0417
chr1	151288376	151289587	0.0056	69.7685	18	73.009	3.2407
chr1	151664192	151665523	0.0054	66.5385	13	67.308	0.76923
chr1	151836354	151836793	0.03	77.5556	15	78.389	0.83333
chr1	152052569	152053240	0.031	74.7778	15	76.111	1.3333
chr1	152174088	152175276	0.026	78.8889	18	89.722	10.833
chr1	152237673	152238565	0.024	70.625	12	95.833	25.208
chr1	152275048	152276287	0.00029	87.3249	17	95.658	8.3333
chr1	152573654	152574775	1.7e-05	65.9576	23	66.682	0.72464
chr1	152613154	152613634	0.00029	67.381	21	79.881	12.5
chr1	152729921	152730796	1.6e-12	68.136	38	69.89	1.7544
chr1	152800358	152800972	5.1e-07	81.6228	19	89.605	7.9825
chr1	152949511	152949872	0.032	77.0833	16	77.865	0.78125
chr1	152955090	152955815	3.1e-13	61.4768	42	61.834	0.35714
chr1	153014549	153015563	0.032	75.5729	16	84.896	9.3229
chr1	153016076	153016369	0.027	92.5347	12	97.917	5.3819
chr1	153547055	153547641	0.026	83.3333	12	87.5	4.1667
chr1	153619384	153620628	1.3e-09	88.0747	29	95.546	7.4713
chr1	153652820	153653699	1.3e-12	78.1695	35	79.925	1.7551
chr1	153655408	153656289	0.0016	65.8333	17	68.775	2.9412
chr1	153681383	153682753	0.0048	69.7619	20	80.417	10.655
chr1	153726649	153727107	6.6e-08	77.8495	31	83.871	6.0215
chr1	153890897	153893021	0.022	58.2602	19	59.211	0.95029
chr1	154119728	154120330	0.003	73.9815	18	81.62	7.6389
chr1	154137839	154138126	0.0048	80.9557	12	90.486	9.5304
chr1	154190450	154191552	3.4e-06	70.6818	22	72.955	2.2727
chr1	154205242	154206470	9e-15	73.4014	49	75.68	2.2789
chr1	154725482	154725907	2.3e-07	83.1667	25	88.333	5.1667
chr1	154792075	154792417	0.0044	96.0417	12	98.472	2.4306
chr1	154799263	154799519	9.6e-13	91.3132	32	95.454	4.1406
chr1	154980818	154982190	1.8e-07	83.9087	28	90.655	6.746
chr1	155098944	155099955	2.8e-45	76.3435	107	77.336	0.99299
chr1	155702101	155702713	6.9e-08	95.7917	20	98.75	2.9583
chr1	155713778	155715289	7.4e-05	77.8482	20	81.122	3.2738
chr1	155717461	155718601	0.00016	79.8333	20	84.417	4.5833
chr1	155736839	155737700	1.1e-36	71.4322	81	72.194	0.76132
chr1	156079789	156080397	4.1e-05	70.7083	20	71.065	0.35714
chr1	156173371	156174511	9.4e-07	74.5486	24	96.701	22.153
chr1	156204483	156205382	2.1e-31	82.773	75	84.99	2.2167
chr1	156669354	156669619	0.0025	89.4872	13	90.769	1.2821
chr1	156726556	156727517	0.0027	78.5088	19	86.623	8.114
chr1	157578030	157579055	0.011	74.8977	19	82.632	7.7339
chr1	157715028	157716274	0.0033	79.7794	17	87.99	8.2108
chr1	158245829	158247367	2.9e-13	74.4017	39	96.612	22.21
chr1	158249075	158249361	0.0058	83.9881	14	91.726	7.7381
chr1	158295125	158295764	4e-08	92.1053	19	92.632	0.52632
chr1	158296427	158297415	0.0068	79.8942	18	87.996	8.1019
chr1	158362709	158362790	0.033	66.7857	14	68.571	1.7857
chr1	158956612	158957550	1.1e-08	92.029	23	94.565	2.5362
chr1	159202026	159203290	8.4e-05	86.3611	20	95.875	9.5139
chr1	159378444	159379426	0.0067	80.463	18	86.019	5.5556
chr1	159399773	159400470	0.032	79.9554	16	90.26	10.305
chr1	159523810	159524358	0.00032	74.7396	16	75.521	0.78125
chr1	159553126	159553858	1.9e-06	86.875	20	92.083	5.2083
chr1	159584962	159586325	0.00076	71.0559	23	77.795	6.7391
chr1	159670391	159671401	7.2e-05	70.6006	22	72.76	2.1591
chr1	159773823	159774074	0.033	87.7083	14	97.768	10.06
chr1	159852088	159852606	0.0004	94.5513	13	96.474	1.9231
chr1	159922445	159923589	0.00056	75.8333	22	85.833	10
chr1	160077395	160078033	0.032	83.7222	15	86.389	2.6667
chr1	160144215	160145466	0.0035	81.7708	16	85.677	3.9062
chr1	160145963	160147003	0.00061	83.1587	15	83.714	0.55556
chr1	160153404	160154920	7.6e-05	78.5088	19	81.14	2.6316
chr1	161388825	161389639	0.0062	83.6111	14	85.119	1.5079
chr1	161396263	161397197	8.4e-05	82.3684	19	89.912	7.5439
chr1	161596852	161597266	0.0014	87.9444	15	96.944	9
chr1	161693427	161694347	2.6e-06	89.6499	17	94.797	5.1471
chr1	161726651	161727306	0.0035	87.9489	16	97.619	9.6701
chr1	161734274	161735008	8.4e-06	80.6859	21	86.27	5.5839
chr1	161794429	161795398	0.0075	77.6736	16	82.708	5.0347
chr1	163344154	163344614	0.013	95.1877	13	96.951	1.7628
chr1	163767616	163767719	0.012	90.2778	12	91.667	1.3889
chr1	164796565	164797026	0.011	82.3413	12	85.813	3.4722
chr1	164858960	164859930	3.3e-05	88.3267	18	91.898	3.5714
chr1	164863319	164864586	0.0003	75.5833	20	81	5.4167
chr1	164905465	164905906	0.00067	79.2328	18	84.722	5.4894
chr1	164916298	164916778	0.0031	77.0238	18	94.947	17.923
chr1	165159825	165160974	0.013	65.9325	21	74.266	8.3333
chr1	165282220	165282586	1.3e-10	55.5662	34	56.415	0.84842
chr1	165306337	165307658	3.1e-07	76.9124	35	87.032	10.119
chr1	165310531	165311559	0.0047	60.7912	24	66.766	5.9747
chr1	165312483	165313252	3.4e-06	85.8333	20	86.667	0.83333
chr1	165322931	165323917	9.7e-07	74.8188	23	76.449	1.6304
chr1	165671707	165673077	8e-05	69.4167	20	72.083	2.6667
chr1	165816873	165817667	0.00015	71.3258	22	71.78	0.45455
chr1	165849709	165850663	3.7e-06	81.4059	21	86.967	5.5612
chr1	166109612	166110271	0.0027	78.3214	20	89.238	10.917
chr1	166124537	166125742	0.0015	78.2812	16	85.313	7.0312
chr1	166126831	166127263	0.0019	96.2302	12	96.825	0.59524
chr1	166128014	166129259	7.3e-05	76.3596	19	79.649	3.2895
chr1	166137032	166139070	1.3e-13	78.2705	36	79.858	1.5873
chr1	166269378	166270214	3.9e-06	91.8056	20	93.472	1.6667
chr1	166282781	166283136	1.4e-06	92.9739	18	94.826	1.8519
chr1	166296195	166296971	0.00037	87.963	18	92.13	4.1667
chr1	166308898	166309199	0.00019	60.7889	25	61.567	0.77778
chr1	166798657	166799112	0.0062	78.8725	17	84.346	5.4739
chr1	167046340	167047036	0.00075	76.6036	17	79.398	2.7941
chr1	167048113	167049887	1.7e-05	80.9783	23	87.5	6.5217
chr1	167067174	167068504	0.0014	79.6078	17	81.373	1.7647
chr1	167070636	167071898	8.9e-07	93.125	20	95.625	2.5
chr1	167078617	167079024	0.00027	94.8889	15	97.667	2.7778
chr1	167107867	167108465	0.00029	91.9444	15	99.167	7.2222
chr1	167118905	167119715	0.027	92.0833	12	93.75	1.6667
chr1	167195932	167197512	2e-10	72.1131	40	97.083	24.97
chr1	167207643	167208759	4.2e-07	84.5073	25	94.5	9.9927
chr1	167586349	167587335	0.0016	87.1078	17	94.706	7.598
chr1	167588795	167589695	0.00015	89.888	17	95.588	5.7003
chr1	167612710	167614201	3.5e-16	87.7109	35	88.425	0.71429
chr1	167631933	167632623	2.3e-13	89.3056	36	91.204	1.8981
chr1	167635291	167636415	0.0014	66.3333	25	70.833	4.5
chr1	167672447	167672968	0.03	70.5035	16	73.212	2.7083
chr1	167674780	167676444	0.025	62.9101	18	70.41	7.5
chr1	167688141	167689146	4.3e-46	79.8644	107	81.978	2.1137
chr1	167691829	167693191	1.2e-15	68.5692	54	70.6	2.0304
chr1	167717552	167718551	0.0015	88.0556	15	91.389	3.3333
chr1	167877509	167878749	1.1e-09	61.8694	37	64.572	2.7027
chr1	167929530	167930090	4.9e-08	83.5507	23	84.275	0.72464
chr1	168182752	168183698	3.9e-05	84.9206	21	95.833	10.913
chr1	168203193	168203631	1.7e-10	87.1839	29	93.908	6.7241
chr1	168222312	168223252	0.034	77.7778	15	82.222	4.4444
chr1	168363374	168365079	7.2e-06	81.6667	25	87.167	5.5
chr1	168365885	168366716	0.011	83.3829	12	85.764	2.381
chr1	170255120	170255621	1.6e-13	46	50	49.067	3.0667
chr1	170262110	170262630	0.0059	65.8897	19	94.561	28.672
chr1	170294561	170295025	0.032	77.2135	16	85.026	7.8125
chr1	170480034	170481258	0.0056	83.9744	13	85.897	1.9231
chr1	170513563	170514721	3.1e-10	80.156	29	80.731	0.57471
chr1	170516266	170516836	0.0016	79.6577	16	85.335	5.6771
chr1	170550302	170552328	5e-08	71.5972	24	73.681	2.0833
chr1	170558666	170559502	0.00093	86.1538	13	88.718	2.5641
chr1	170589064	170590339	3.3e-30	76.0069	71	76.588	0.58099
chr1	170644423	170644659	2.1e-07	61.1241	26	61.605	0.48077
chr1	170665140	170666805	6.7e-13	85.5569	37	93.423	7.8665
chr1	170668262	170669252	0.00014	89.5833	16	91.667	2.0833
chr1	170675614	170676453	0.0046	84.0972	12	94.792	10.694
chr1	170676809	170678483	8e-08	82.0238	28	82.976	0.95238
chr1	170681073	170682229	1.3e-05	77.0139	24	86.389	9.375
chr1	170697123	170698469	1.5e-10	85.6528	30	90.347	4.6944
chr1	170966578	170967221	1.2e-05	96.875	16	98.958	2.0833
chr1	170977440	170978678	0.025	62.0448	17	63.725	1.6807
chr1	171085504	171085937	4.2e-08	84.7	25	85.7	1
chr1	171158785	171159823	1.6e-05	79.5455	21	82.341	2.7958
chr1	171195403	171196253	7.3e-13	43.4208	48	44.355	0.93419
chr1	171213911	171215091	1.2e-05	75.9028	24	78.507	2.6042
chr1	171384422	171387443	1.8e-22	72.1825	65	77.797	5.6142
chr1	171388455	171389804	5.3e-11	82.4219	32	87.109	4.6875
chr1	171403159	171405761	1.1e-16	89.0833	40	91.167	2.0833
chr1	171460578	171460987	0.0032	81	15	83.222	2.2222
chr1	171685076	171685415	0.027	95.5853	12	96.627	1.0417
chr1	172003926	172004849	0.00032	84.6324	17	91.201	6.5686
chr1	172005701	172006639	2.6e-10	74.1708	34	76.546	2.3751
chr1	172007517	172009557	1.9e-08	41.4635	63	50.154	8.6905
chr1	172015048	172016661	8e-06	74.0269	23	74.57	0.54348
chr1	172054101	172054658	2.4e-08	56.0692	27	59.067	2.9982
chr1	172218196	172218844	0.031	81.6519	13	89.423	7.7712
chr1	172219447	172221188	7.5e-13	82.2366	40	85.81	3.5729
chr1	172223178	172224654	7e-05	81.0294	17	97.059	16.029
chr1	172231639	172232709	1e-10	93.1	25	96.433	3.3333
chr1	172243395	172245352	7.5e-24	83.98	61	87.172	3.1922
chr1	172278070	172280690	3.6e-28	75.981	81	89.556	13.575
chr1	172282429	172283578	1.5e-05	90.1504	19	95.414	5.2632
chr1	172283958	172284946	0.0015	78.5526	19	88.86	10.307
chr1	172285320	172286287	1.2e-08	69.9001	28	72.281	2.381
chr1	172290239	172291299	1.1e-07	81.8887	26	96.571	14.682
chr1	172292614	172295325	5.3e-21	87.3947	52	94.382	6.9872
chr1	172299802	172300575	0.0025	87.7457	13	91.592	3.8462
chr1	172302885	172304154	3.9e-09	66.7824	36	68.171	1.3889
chr1	172325638	172325985	5.8e-16	72.6605	46	73.786	1.1258
chr1	172326041	172326328	5.3e-05	40.6836	53	42.873	1.1792
chr1	172340954	172343799	1.3e-32	79.026	77	83.185	4.1589
chr1	172362344	172362887	0.0014	84.9444	15	92.222	7.2778
chr1	172368672	172370055	1e-27	89.5645	57	90.76	1.1957
chr1	172482023	172482159	2.6e-05	-77.6042	16	21.354	98.958
chr1	172504740	172506209	5.2e-16	67.8496	45	71.045	3.1958
chr1	172510658	172511922	0.00035	85.2718	17	86.275	1.0027
chr1	172557870	172559821	0.006	65.5263	19	70.132	4.6053
chr1	172560163	172560863	3.9e-05	86.4762	20	93.976	7.5
chr1	172563025	172563120	7.4e-12	87.534	28	88.129	0.59524
chr1	172570819	172571442	0.0015	75.7738	15	78.496	2.7222
chr1	172575124	172575895	2.8e-10	82.7954	27	85.079	2.284
chr1	172587622	172588304	0.00031	59.763	18	63.334	3.5714
chr1	172592408	172592829	0.03	71.5476	16	76.235	4.6875
chr1	172611042	172612629	5.1e-08	88.3102	24	92.998	4.6875
chr1	172616322	172616960	0.032	83.0128	13	84.295	1.2821
chr1	172970731	172971163	0.00032	81.3757	21	91.706	10.331
chr1	173109727	173110846	0.0034	79.4981	17	94.804	15.306
chr1	173366981	173368137	1.9e-21	83.0556	57	84.839	1.7836
chr1	174041909	174042648	0.026	96.0417	12	96.736	0.69444
chr1	174306708	174307028	0.023	66.4947	18	80.344	13.849
chr1	174835942	174837394	5.7e-14	82.5804	39	86.021	3.4402
chr1	175014972	175015444	2.9e-05	68.9653	28	81.769	12.803
chr1	175974244	175975939	1.8e-08	92.2348	22	95.455	3.2197
chr1	176001385	176001868	0.026	93.75	12	97.917	4.1667
chr1	176140023	176140134	0.024	87.1528	12	95.833	8.6806
chr1	176275053	176275560	6.7e-05	58.6992	34	59.093	0.39391
chr1	177462812	177463598	9.5e-05	97.9167	14	99.107	1.1905
chr1	177499126	177499751	1.2e-08	85.3984	26	86.039	0.64103
chr1	177591428	177592867	0.0058	64.5	25	75.5	11
chr1	177637390	177639368	9.1e-09	73.5328	36	77.792	4.2593
chr1	177669842	177670627	4.4e-06	86.0677	16	87.5	1.4323
chr1	178677182	178677371	0.027	84.5139	12	86.597	2.0833
chr1	178838671	178839202	0.027	84.6907	12	97.917	13.226
chr1	178916855	178917899	1.7e-18	61.8153	53	91.126	29.31
chr1	179700215	179701134	0.0053	76.0417	20	82.083	6.0417
chr1	179830030	179830865	0.0057	89.2308	13	90.192	0.96154
chr1	179831433	179832055	9.6e-10	95.2899	23	98.913	3.6232
chr1	179865464	179866460	2.2e-09	82.1561	30	85.556	3.3995
chr1	179866765	179867217	0.0065	80.1667	15	83.611	3.4444
chr1	179926236	179927194	0.029	70.4167	16	71.979	1.5625
chr1	179942530	179943475	0.0016	83.6442	18	87.116	3.4722
chr1	180264525	180265991	0.031	62.5	16	65.625	3.125
chr1	180301992	180304083	5.4e-08	75.4808	26	77.885	2.4038
chr1	180321580	180322049	0.0072	67.7941	17	68.775	0.98039
chr1	180327286	180328013	6.3e-06	90.3699	17	93.284	2.9144
chr1	180332394	180333009	1.8e-27	77.4029	67	79.638	2.2347
chr1	180344927	180345685	0.013	77.3077	13	78.077	0.76923
chr1	180357351	180359067	7.8e-06	65	29	68.448	3.4483
chr1	180376528	180377133	0.0013	85.9722	14	90.972	5
chr1	180383694	180384861	0.00089	65.7919	23	75.575	9.7826
chr1	180403295	180404202	0.00019	58.2653	28	60.782	2.517
chr1	180417647	180419190	0.00063	81.7698	15	86.214	4.4444
chr1	180425561	180426494	4.1e-05	78.4167	20	82.417	4
chr1	180435336	180437275	0.00014	63.2902	29	65.302	2.0115
chr1	180442428	180442959	3.1e-10	86.7341	30	90.484	3.75
chr1	180463472	180463714	0.027	85.5556	12	87.639	2.0833
chr1	180465075	180466089	1.7e-05	85.9336	19	90.351	4.4173
chr1	180466824	180468076	0.032	87.9861	16	94.01	6.0243
chr1	180475745	180476390	0.026	87.1528	12	88.194	1.0417
chr1	180493833	180495239	0.041	72.8509	19	75.351	2.5
chr1	180556828	180557625	0.0015	87.0159	15	95.905	8.8889
chr1	180829424	180830853	1.5e-07	70.8439	30	96.175	25.331
chr1	180892509	180893397	0.00036	77.7485	19	80.307	2.5585
chr1	180894610	180894880	6.2e-10	78.5185	27	81.252	2.7337
chr1	180955535	180956500	1e-07	90.9091	22	95.833	4.9242
chr1	180965321	180965739	0.00064	92.7778	15	95.556	2.7778
chr1	180968558	180970348	5.3e-07	76.7103	30	85.639	8.9286
chr1	180971900	180973225	4.6e-09	69.9777	32	73.311	3.3333
chr1	181282055	181283194	1.5e-07	75.9729	30	85.473	9.5
chr1	181289601	181290226	0.0052	76.7619	20	86.75	9.9881
chr1	181299448	181299677	0.0056	81.9231	13	83.205	1.2821
chr1	181302664	181303295	0.0068	89.881	14	95.238	5.3571
chr1	181315963	181317190	4.7e-07	78.3592	23	82.345	3.9855
chr1	181343251	181343748	0.0068	90.9524	14	91.667	0.71429
chr1	181351908	181352822	9.5e-15	70.2089	89	68.334	3.1073
chr1	181352828	181354112	3.3e-35	82.441	80	84.181	1.7399
chr1	181358690	181360072	1.8e-06	77.9293	22	82.513	4.5833
chr1	181379115	181380488	8.3e-05	72.1667	20	73.417	1.25
chr1	181382123	181383499	7.1e-07	82.0119	20	86.012	4
chr1	181393857	181394220	0.031	76.8016	15	85.056	8.254
chr1	181400544	181401076	0.013	87.5458	13	91.777	4.2308
chr1	181405028	181405780	0.0015	73.3333	17	80.686	7.3529
chr1	181407330	181408323	0.0028	80.625	16	83.75	3.125
chr1	181412987	181414282	4.9e-07	79.5437	24	81.106	1.5625
chr1	181436649	181437648	0.0074	87.5	15	89.167	1.6667
chr1	181510477	181511076	0.0026	53.9209	24	57.792	3.8715
chr1	181546178	181547148	0.0014	77.0595	20	83.06	6
chr1	181549161	181550160	2e-06	73.3696	23	75	1.6304
chr1	181576389	181577375	0.004	71.5476	21	77.579	6.0317
chr1	182078972	182080502	7.5e-11	86.25	30	88.403	2.1528
chr1	182088902	182089352	0.0015	72.4444	15	74.111	1.6667
chr1	182141286	182142057	2.8e-09	57.4371	29	62.092	4.6552
chr1	182142567	182143652	0.0014	76.6667	20	77.917	1.25
chr1	182403143	182403381	0.0023	94.8718	13	96.795	1.9231
chr1	182472607	182474396	6.1e-11	89.7126	29	93.333	3.6207
chr1	182483737	182484783	5.8e-05	78.0556	24	80.208	2.1528
chr1	182486267	182486955	1.6e-05	68.375	20	69.208	0.83333
chr1	182487697	182489045	1.5e-15	82.5922	34	83.832	1.2395
chr1	182492254	182493767	7.9e-06	72.8819	24	78.611	5.7292
chr1	182500383	182501175	0.00028	89.9683	15	97.746	7.7778
chr1	182509930	182510872	0.027	87.5	12	89.583	2.0833
chr1	182511926	182513473	3e-05	75.4464	24	82.569	7.123
chr1	182515914	182517144	1.8e-09	70.7561	37	73.588	2.8314
chr1	182541978	182543443	0.012	76.7493	18	81.892	5.1422
chr1	182545987	182547029	0.00033	89.375	16	95.625	6.25
chr1	182566644	182567669	1.9e-06	90.4308	21	95.669	5.2381
chr1	182579609	182580225	0.0034	91	15	94.889	3.8889
chr1	182583855	182585289	3.3e-05	80.9734	17	83.382	2.409
chr1	182590115	182592291	1.6e-11	82.5723	28	83.614	1.0417
chr1	182593085	182593491	0.037	81.75	10	85.083	3.3333
chr1	182596447	182597809	7.7e-05	81.6358	20	93.064	11.429
chr1	182626958	182629342	1.1e-08	76.0532	36	83.056	7.0023
chr1	182657986	182659824	3e-09	84.3732	27	88.143	3.7698
chr1	182668172	182668863	0.0073	71.0794	15	73.302	2.2222
chr1	182669795	182670684	2e-08	84.2045	22	88.182	3.9773
chr1	182674765	182676249	5.4e-06	72.284	27	78.642	6.358
chr1	182683667	182684724	0.00029	76.6775	22	86.174	9.4968
chr1	182746704	182748737	3e-15	81.683	71	78.425	1.6077
chr1	182748737	182749199	8.5e-23	87.8096	51	89.086	1.2765
chr1	182763159	182763909	1.7e-19	67.0773	49	67.451	0.37415
chr1	182781260	182782862	2.1e-07	76.4015	22	95.379	18.977
chr1	182797230	182797754	0.0014	71.5833	20	95.875	24.292
chr1	182814651	182815856	7.2e-10	64.9972	42	70.585	5.5882
chr1	182823788	182824603	1.9e-05	80.4167	20	87.5	7.0833
chr1	182838873	182839450	0.031	70.4991	13	73.384	2.8846
chr1	182856589	182858543	5.2e-06	56.0026	45	68.966	12.963
chr1	182883686	182883980	0.00014	78.75	16	82.188	3.4375
chr1	182891950	182892483	0.0093	51.2912	26	95.513	44.222
chr1	182986581	182987866	3.1e-10	81.25	32	84.245	2.9948
chr1	183070659	183071907	0.00077	78.3995	18	80.344	1.9444
chr1	183088823	183089909	0.0057	40.6375	47	54.27	13.632
chr1	183445259	183446442	0.00035	73.3333	20	80	6.6667
chr1	183714253	183715812	1.6e-05	86.3596	19	87.237	0.87719
chr1	184309911	184310661	5.1e-08	83.1513	24	84.211	1.06
chr1	184584534	184585253	0.029	71.7222	15	76.167	4.4444
chr1	184628119	184628725	0.0067	75.9314	17	81.176	5.2451
chr1	184655302	184655976	0.00069	81.25	16	84.375	3.125
chr1	184720641	184720980	0.027	66.7361	12	68.125	1.3889
chr1	184724559	184725280	1e-07	73.5137	22	74.726	1.2121
chr1	184731549	184731831	0.025	63.7035	18	65.092	1.3889
chr1	184810653	184810970	0.0032	45.8943	28	47.024	1.1295
chr1	184873899	184874397	0.027	66.8287	18	68.565	1.7361
chr1	184877961	184879338	3.2e-07	83.39	21	92.857	9.4671
chr1	184882823	184882924	2.2e-07	66.002	24	67.292	1.2897
chr1	184912165	184912576	0.0067	65.2315	18	93.056	27.824
chr1	184940888	184941715	0.0016	84.1146	16	91.927	7.8125
chr1	184997402	184998812	0.001	75.4464	22	81.886	6.4394
chr1	184999332	184999747	0.021	77.2727	71	60.892	1.8109
chr1	184999759	185000099	2e-12	57.707	46	61.594	3.8872
chr1	185022012	185023506	2.8e-05	92.7083	16	93.75	1.0417
chr1	185047335	185047817	0.0015	83.6111	15	96.111	12.5
chr1	185061646	185062251	0.0053	50.754	18	62.56	11.806
chr1	185091921	185092262	0.033	86.9048	14	89.286	2.381
chr1	185142529	185143399	4.2e-09	96.8939	22	98.106	1.2121
chr1	185441710	185442576	6.9e-10	78.3948	30	81.228	2.8333
chr1	185455288	185455521	4.8e-08	73.2407	27	74.475	1.2346
chr1	185462595	185463389	0.014	71.4706	17	72.941	1.4706
chr1	185496971	185498781	3.3e-10	87.9032	31	88.71	0.80645
chr1	185765822	185767935	2.5e-05	62.0139	36	71.667	9.6528
chr1	185776550	185776906	1.4e-05	87.549	17	97.549	10
chr1	186414287	186415193	0.0066	80.3704	18	91.667	11.296
chr1	186472408	186474013	0.0053	68.2712	23	73.256	4.9845
chr1	186663076	186664002	3.5e-05	89.5833	18	90.278	0.69444
chr1	186895193	186896036	0.0068	90.4762	14	94.048	3.5714
chr1	186960249	186961396	0.015	78.1622	16	90.469	12.307
chr1	186968020	186968103	7.4e-06	95.787	18	96.343	0.55556
chr1	187432978	187434441	5.1e-08	89.7917	24	97.778	7.9861
chr1	187483453	187483794	0.00027	89.9444	15	92.444	2.5
chr1	187607510	187607958	2.3e-05	57.3626	26	58.132	0.76923
chr1	187642706	187643881	7.6e-06	84.2045	22	87.614	3.4091
chr1	189095513	189095973	0.033	58.0357	14	61.607	3.5714
chr1	189183680	189185393	0.00041	76.0507	23	87.464	11.413
chr1	189217302	189217788	0.00017	69.625	20	74.417	4.7917
chr1	189404573	189405727	9e-07	90.6746	21	95.833	5.1587
chr1	189615213	189616635	3.3e-06	62.8707	22	63.628	0.75758
chr1	189624992	189625230	0.0067	77.6961	17	81.127	3.4314
chr1	189626945	189627677	0.0015	73.6842	19	85.746	12.061
chr1	189739582	189742673	1.7e-15	76.0976	41	78.618	2.5203
chr1	189783115	189783901	0.00036	73.1481	18	74.537	1.3889
chr1	189787644	189789121	5.7e-05	56.6868	28	61.202	4.5154
chr1	189798069	189798825	0.031	50.9061	21	57.996	7.0899
chr1	189806986	189808333	0.00033	69.1026	26	83.718	14.615
chr1	189815289	189816450	0.016	66.9709	21	79.709	12.738
chr1	189821841	189822364	1.7e-05	86.886	19	87.544	0.65789
chr1	189840865	189841158	6.2e-07	73.1706	18	74.559	1.3889
chr1	189841717	189844039	5.6e-07	67.7302	35	72.968	5.2381
chr1	189849960	189851822	1.2e-39	83.5005	85	87.506	4.0059
chr1	189860043	189860516	0.00023	68.3106	15	71.644	3.3333
chr1	189862949	189863392	1.3e-09	79.3915	27	80.935	1.5432
chr1	189921640	189922031	8.6e-07	51.0195	25	51.686	0.66667
chr1	189924134	189924534	0.0003	65.0794	21	67.143	2.0635
chr1	190008862	190009718	7.2e-07	89.7306	19	93.02	3.2895
chr1	190015125	190016170	9.7e-07	79.9745	21	81.879	1.9048
chr1	190046796	190048251	0.0032	75.9201	16	80.365	4.4444
chr1	190092469	190093605	1.9e-07	83.0586	26	88.91	5.8516
chr1	190106757	190107280	0.0025	76.0714	14	86.905	10.833
chr1	190149327	190149962	0.0016	79.6759	18	81.065	1.3889
chr1	190161404	190162036	5e-09	81.5975	31	85.457	3.8594
chr1	190169226	190169372	0.016	60.5952	21	61.071	0.47619
chr1	190170362	190170818	2.3e-07	77.8667	25	78.367	0.5
chr1	190174853	190175685	3.2e-22	85.9641	51	86.356	0.39216
chr1	190232821	190233944	0.0016	76.9608	17	97.059	20.098
chr1	190250427	190251589	0.016	49.9206	21	62.183	12.262
chr1	190254449	190255260	3.6e-06	81.0833	20	81.583	0.5
chr1	190260884	190261791	1.9e-07	86.1848	21	86.78	0.59524
chr1	190269305	190270620	1.7e-20	95.5039	43	96.473	0.96899
chr1	190270941	190271200	0.0084	96.5909	11	98.864	2.2727
chr1	190280155	190280425	0.011	86.0615	12	90.625	4.5635
chr1	190282065	190283308	0.027	88.6111	12	92.361	3.75
chr1	190295256	190296426	0.031	75.0556	15	81.722	6.6667
chr1	190309603	190310314	0.0081	93.7879	11	94.697	0.90909
chr1	190312273	190313416	8.6e-06	82.7778	21	91.468	8.6905
chr1	190343054	190343889	5e-10	95.1389	24	99.306	4.1667
chr1	190346681	190348389	1.2e-06	61.6927	32	67.682	5.9896
chr1	190353987	190354850	3e-05	93.1373	17	97.059	3.9216
chr1	190368020	190368171	0.00043	86.8223	13	87.372	0.54945
chr1	190391793	190392346	0.0061	82.5	15	85.833	3.3333
chr1	190469700	190470797	0.0067	76.0938	16	77.344	1.25
chr1	190495340	190496512	0.0064	54.0333	25	55.267	1.2333
chr1	190504104	190504674	0.027	88.2027	12	95.833	7.6306
chr1	190505409	190506374	0.00017	80.4073	19	89.605	9.198
chr1	190507191	190508419	4.3e-07	83.3654	26	86.891	3.5256
chr1	190518031	190518420	0.0015	85.9314	17	86.52	0.58824
chr1	190530455	190530983	0.015	84.7619	15	91.667	6.9048
chr1	190531874	190532843	0.00065	94.246	15	98.333	4.0873
chr1	190534313	190535136	6.6e-05	74.0243	17	76.405	2.381
chr1	190553275	190554181	0.015	78.0729	16	96.875	18.802
chr1	190644866	190646694	0.0097	53.9079	28	87.749	33.841
chr1	190659614	190660936	0.0016	66.5269	23	77.396	10.87
chr1	190661377	190662528	0.00035	66.4762	20	69.643	3.1667
chr1	190667973	190669566	8.8e-14	81.6898	42	82.55	0.85979
chr1	190686442	190687448	4e-06	82.5543	23	83.261	0.70652
chr1	190690833	190692332	1.9e-10	78.9065	36	80.774	1.8673
chr1	190749602	190750131	0.0066	82.0238	14	93.214	11.19
chr1	190763560	190764082	0.03	80.2518	13	82.175	1.9231
chr1	190959818	190960447	7.9e-07	73.1914	26	93.205	20.014
chr1	190964972	190966263	1.5e-05	63.2195	23	67.355	4.1356
chr1	191098078	191098181	0.049	40.3526	26	41.795	1.4423
chr1	191156021	191156755	8.1e-05	61.7063	29	94.397	32.69
chr1	191162722	191164873	5.6e-14	73.9678	52	80.41	6.4423
chr1	191199872	191201008	4.6e-07	80.8489	23	84.291	3.442
chr1	191263512	191264752	1.8e-05	53.5606	22	55.076	1.5152
chr1	191296478	191297289	0.013	79.1026	13	79.744	0.64103
chr1	191317661	191318078	1.9e-12	61.0529	36	61.516	0.46296
chr1	191929891	191930356	0.032	77.4405	14	81.012	3.5714
chr1	191983175	191983624	1.5e-10	72.9252	35	77.616	4.6905
chr1	192725986	192726367	0.0015	70.3509	19	71.667	1.3158
chr1	192756242	192757142	0.031	70.7547	13	72.037	1.2821
chr1	192770935	192771262	1.3e-14	59.7355	54	60	0.26455
chr1	192828587	192829205	0.0013	91.369	14	97.321	5.9524
chr1	192833496	192834084	1.4e-17	74.0165	51	75.531	1.5142
chr1	192855005	192855186	0.0024	46.4043	27	47.006	0.60185
chr1	193152608	193153250	1.3e-13	66.0483	48	67.159	1.1111
chr1	193153285	193154003	0.003	52.4506	30	50.049	1.2103
chr1	193197853	193198235	1.4e-05	59.168	24	62.02	2.8522
chr1	193239692	193240675	8.8e-06	90	20	92.708	2.7083
chr1	193302093	193302722	0.015	59.355	14	60.077	0.7215
chr1	193317547	193319633	1.6e-08	76.6338	29	79.425	2.7915
chr1	193329354	193330173	0.0014	71.0238	20	76.202	5.1786
chr1	193333127	193335487	5.9e-12	78.2393	38	82.669	4.4298
chr1	193338843	193340014	2.9e-05	68.5444	28	72.262	3.7175
chr1	193343081	193344273	8.3e-07	81.5	20	86.167	4.6667
chr1	193346045	193347039	4e-06	76.5595	20	80.667	4.1071
chr1	193348051	193348910	7.4e-05	76.9976	19	89.234	12.237
chr1	193654991	193656327	1.8e-05	81.6667	22	86.742	5.0758
chr2	3075053	3075470	0.0016	60.1786	18	96.197	36.019
chr2	3570352	3570907	1.4e-05	93.5784	17	98.235	4.6569
chr2	4413909	4414276	0.033	81.0034	14	92.143	11.139
chr2	4480834	4481845	0.00064	71.6667	25	87.333	15.667
chr2	4483652	4484069	0.0012	79.4444	15	98	18.556
chr2	4506281	4507056	5.4e-06	84.1527	17	99.265	15.112
chr2	4572225	4573176	2.2e-07	72.8357	25	92.767	19.931
chr2	5156601	5157744	0.0023	65.1984	21	72.421	7.2222
chr2	5379234	5379355	5.8e-06	27.9002	24	42.258	14.357
chr2	7577369	7578002	8.1e-07	76.2902	29	92.779	16.489
chr2	7962175	7962972	7.6e-05	84.4048	18	98.611	14.206
chr2	9889068	9890045	1.8e-17	82.433	40	82.558	0.125
chr2	10153236	10154057	0.016	74.5	15	75.833	1.3333
chr2	10213249	10213829	1.1e-09	89.1088	24	90.799	1.6898
chr2	10228648	10229226	0.006	89.188	13	99.231	10.043
chr2	10248443	10249951	2.2e-07	88.0435	23	93.478	5.4348
chr2	10374892	10375911	2.7e-10	83.6111	30	85.694	2.0833
chr2	10384306	10385643	0.0014	79.1124	19	89.43	10.317
chr2	10395128	10395459	0.028	87.7315	12	94.167	6.4352
chr2	10431066	10431824	0.0059	91.5385	13	93.462	1.9231
chr2	10580424	10581409	0.00036	85.9804	17	90.392	4.4118
chr2	10633272	10634370	0.0056	86.4744	13	88.013	1.5385
chr2	10739001	10739781	7.4e-07	94.2105	19	96.053	1.8421
chr2	11098782	11099383	0.00037	60.1073	19	64.509	4.4019
chr2	11150665	11151304	0.034	86	15	94.333	8.3333
chr2	11171825	11173197	3.2e-37	73.6551	79	75.539	1.8837
chr2	11290092	11291314	4.4e-13	93.3073	32	96.094	2.7865
chr2	11513605	11514551	0.0073	65.5208	16	70.208	4.6875
chr2	11705596	11705928	0.0018	93.4028	12	94.792	1.3889
chr2	11820983	11821811	1e-07	82.0307	26	96.456	14.425
chr2	11977563	11978075	0.0066	64.4889	25	95.933	31.444
chr2	13573564	13575093	3.4e-37	75.5252	96	76.285	0.75955
chr2	14056143	14056211	0.00031	50.2608	21	50.658	0.39683
chr2	15114605	15114934	0.012	79.3948	12	94.792	15.397
chr2	15333486	15334913	0.0019	64.7525	20	88.772	24.02
chr2	15481589	15482155	0.032	80.3385	16	90.104	9.7656
chr2	17671038	17671795	0.012	86.2821	13	95.897	9.6154
chr2	17729910	17730937	6.1e-25	78.2098	53	78.659	0.44924
chr2	17955820	17956434	0.0015	62.9688	16	67.396	4.4271
chr2	18040545	18041290	0.0019	40.6786	30	41.512	0.83333
chr2	18525879	18526504	0.0048	77.131	15	85.524	8.3929
chr2	18641727	18642674	0.00024	88.6905	14	98.214	9.5238
chr2	18698533	18699026	1.7e-15	75.061	41	75.874	0.81301
chr2	18699035	18699626	1.4e-09	80.9615	47	74.699	1.0993
chr2	18766910	18767595	2.3e-09	54.9231	32	56.746	1.8229
chr2	19076545	19077755	9.4e-06	68.4467	27	77.655	9.2078
chr2	19285535	19286686	0.00024	70.295	23	80	9.705
chr2	19309313	19310402	0.03	85.8974	13	89.423	3.5256
chr2	19430725	19431578	2.2e-06	65.5172	72	59.965	0.49985
chr2	19431581	19432378	2.3e-19	79.7643	54	82.698	2.9341
chr2	19445593	19446079	1.6e-25	90.5244	58	90.948	0.42385
chr2	19658271	19658595	8.5e-21	75.1079	64	82.161	7.0536
chr2	19909703	19909861	0.0059	50.1145	13	51.076	0.96154
chr2	22744600	22745034	3.7e-05	61.0606	22	62.273	1.2121
chr2	24281102	24281869	8.3e-05	68.6458	20	70.208	1.5625
chr2	24367229	24368359	7.2e-26	82.5787	61	84.696	2.1175
chr2	24385911	24387205	9.3e-17	92.4123	38	94.254	1.8421
chr2	24435516	24435887	8.3e-07	89.5833	18	92.361	2.7778
chr2	24440508	24440798	4.4e-07	89.3651	21	98.016	8.6508
chr2	24473487	24475776	1.5e-44	74.7559	118	76.197	1.4407
chr2	24489011	24489521	7e-08	80.068	21	81.854	1.7857
chr2	24678890	24679423	2.6e-10	58.6916	51	94.762	36.07
chr2	24721118	24722012	0.032	84.0079	15	93.056	9.0476
chr2	24750798	24752461	0.0006	71.1153	19	78.289	7.1742
chr2	24756732	24758414	9.1e-05	72.6849	28	80.869	8.1845
chr2	24758757	24759864	0.0064	77.0833	18	84.028	6.9444
chr2	24762435	24762802	6.2e-05	79.3116	40	71.646	0.625
chr2	24762922	24763274	7.2e-10	67.5	40	68.125	0.625
chr2	24763277	24763348	0.038	94.1667	10	96.667	2.5
chr2	25082958	25085087	4.8e-11	70.7567	36	91.215	20.459
chr2	25144548	25145560	0.016	76.5	15	81.667	5.1667
chr2	25149678	25150810	0.00076	89.0278	18	91.898	2.8704
chr2	25161554	25163048	9.1e-07	86.2698	21	88.889	2.619
chr2	25163464	25164808	5.6e-14	78.0482	38	82.303	4.2544
chr2	25166151	25166926	7.6e-06	82.9432	19	93.421	10.478
chr2	25169433	25171241	5.3e-08	66.598	26	68.429	1.8315
chr2	25212736	25214475	2.6e-27	85.1105	58	98.707	13.596
chr2	25235412	25236880	2.4e-05	67.3406	29	77.685	10.345
chr2	25290239	25290321	0.0031	74.0476	14	76.726	2.6786
chr2	25295715	25296292	2.2e-07	85.4098	26	88.654	3.244
chr2	25297396	25298365	2.1e-16	85.0631	39	88.193	3.1298
chr2	25305171	25306013	1.4e-14	88.638	34	92.216	3.5784
chr2	25310354	25311143	0.033	57.4167	20	62.417	5
chr2	25312723	25313618	9.9e-13	86.9626	35	96.929	9.966
chr2	25467819	25468256	0.014	84.359	13	90.128	5.7692
chr2	25476724	25477829	7.3e-06	82.0048	25	87.614	5.6095
chr2	25577184	25577416	0.00018	64.2857	25	67.286	3
chr2	25659900	25661107	0.00016	71.7493	18	97.262	25.513
chr2	25662650	25662908	0.015	84.5417	10	85.542	1
chr2	25680725	25681728	1.9e-05	74.5833	20	76.667	2.0833
chr2	25701570	25702397	1.7e-05	86.25	18	91.25	5
chr2	25769664	25770656	0.029	79.6078	17	88.039	8.4314
chr2	25776956	25778099	3.9e-05	82.4167	20	90.125	7.7083
chr2	25794921	25795922	0.03	81.859	13	88.013	6.1538
chr2	25845712	25847140	0.038	36.1685	28	41.652	5.4833
chr2	25897582	25898427	7.2e-05	75.1757	21	77.897	2.7211
chr2	25900949	25901569	1.2e-17	82.3034	43	86.512	4.2082
chr2	25903273	25903796	1.2e-14	82.4851	32	86.76	4.2746
chr2	25906608	25907021	1.3e-08	92.4206	21	95	2.5794
chr2	25908028	25908633	0.003	58.2621	19	93.594	35.332
chr2	25910363	25911281	1.3e-07	61.0999	30	79.618	18.519
chr2	26036531	26037697	0.0059	75.3195	19	79.574	4.2544
chr2	26039755	26040550	2.7e-05	62.5524	25	63.452	0.9
chr2	26047665	26048956	0.0016	69.4271	16	72.552	3.125
chr2	26202580	26202710	2.1e-12	78.1614	30	78.578	0.41667
chr2	26202720	26204439	4.3e-17	61.1586	77	66.784	1.4842
chr2	26206331	26207332	8.4e-24	80.4409	59	82.18	1.7393
chr2	26246851	26248076	0.00037	73.4586	19	82.588	9.1291
chr2	26256582	26258488	5e-11	70.4756	36	71.991	1.5152
chr2	26266462	26266699	0.027	65.4762	12	66.667	1.1905
chr2	26271816	26272203	1.1e-05	77.3872	16	79.688	2.3003
chr2	26274971	26275479	0.007	78.9537	15	89.454	10.5
chr2	26275946	26276254	3.7e-05	86.0234	19	90.629	4.6053
chr2	26280559	26281456	1.1e-07	67.3535	32	71.611	4.2573
chr2	26292059	26293647	5e-13	93.0914	31	97.312	4.2204
chr2	26322142	26323609	0.0064	56.4797	29	75.489	19.009
chr2	26476160	26477958	1.2e-24	85.7209	54	87.731	2.0106
chr2	26479293	26480072	1.7e-07	79.75	20	80.583	0.83333
chr2	26485276	26485789	0.00037	80.2315	18	81.62	1.3889
chr2	26497894	26499013	9.5e-07	72.0929	25	72.926	0.83333
chr2	26503972	26504195	0.0011	88.4615	13	90.385	1.9231
chr2	26515423	26517309	2.7e-11	73.758	37	80.402	6.6441
chr2	26550944	26552084	0.036	60.1131	20	66.125	6.0119
chr2	26553353	26554480	6.1e-09	74.4422	27	79.998	5.5556
chr2	26560707	26561679	0.013	48.4524	22	56.326	7.8734
chr2	26580908	26581537	0.034	55.9649	19	60.57	4.6053
chr2	26582192	26584155	1.9e-08	69.0457	31	74.987	5.9409
chr2	26662670	26663552	6.6e-07	85.9545	19	87.124	1.1696
chr2	26835607	26836795	0.03	66.1695	17	77.01	10.84
chr2	27024464	27025317	3.7e-06	63.0907	35	78.889	15.798
chr2	27059905	27060737	0.015	79.3137	17	83.235	3.9216
chr2	27078832	27079671	3.8e-07	68.9506	27	72.363	3.4127
chr2	27083243	27084450	6.6e-06	65.1667	25	70.233	5.0667
chr2	27084754	27085256	5.6e-06	64.4637	33	68.99	4.5262
chr2	27086955	27087888	0.0016	85.3583	16	89.375	4.0167
chr2	27102317	27103126	1.5e-05	77.7778	24	89.062	11.285
chr2	27112369	27113643	1.8e-17	84.4877	45	87.889	3.4012
chr2	27194377	27196821	5.1e-08	71.1346	33	91.236	20.101
chr2	27197474	27197688	0.0072	71.2963	15	71.667	0.37037
chr2	27203340	27208697	2.2e-27	77.7381	81	83.643	5.9053
chr2	27222900	27223462	0.0045	82.2917	12	88.889	6.5972
chr2	27226340	27227214	0.00019	65.8943	28	77.232	11.338
chr2	27572043	27572666	0.015	76.32	17	89.408	13.088
chr2	27581895	27582779	2.9e-05	81.3285	23	88.297	6.9686
chr2	27599274	27600515	0.0027	82.2807	19	86.754	4.4737
chr2	27608093	27609548	0.00033	76.75	20	85	8.25
chr2	27666475	27668158	0.0034	63.6625	17	70.427	6.7647
chr2	27675988	27676365	0.044	55.947	22	58.22	2.2727
chr2	27774035	27777833	1.9e-21	70.351	55	72.806	2.4545
chr2	27861260	27862580	0.034	75.1111	15	84.556	9.4444
chr2	27862919	27864935	1e-13	74.5521	39	77.608	3.0556
chr2	27886468	27886775	6.7e-12	79.5402	48	72.882	0.95486
chr2	27886912	27887085	4.7e-07	64.1253	23	64.488	0.36232
chr2	27891083	27892699	8.8e-07	76.0256	26	84.359	8.3333
chr2	27916827	27917295	0.027	67.1825	12	71.076	3.8938
chr2	27917631	27919308	0.0038	54.678	22	56.723	2.0455
chr2	27920979	27922133	6.3e-05	77.2135	16	81.901	4.6875
chr2	27934338	27935110	0.0026	52.2917	24	59.583	7.2917
chr2	27939094	27940378	1.9e-07	85.7738	21	89.683	3.9087
chr2	27946688	27947606	0.00079	74.9246	18	79.72	4.795
chr2	27949545	27950154	0.015	74.0104	16	82.344	8.3333
chr2	27951664	27952715	0.00025	75.2273	22	82.197	6.9697
chr2	27996741	28000397	1.7e-14	77.5816	52	84.872	7.2902
chr2	28001047	28001500	0.013	73.2692	13	74.551	1.2821
chr2	28003621	28004141	0.00022	86.994	14	89.762	2.7679
chr2	28005117	28006635	2.2e-09	70.4514	32	72.17	1.7188
chr2	28011755	28012549	0.044	74.531	19	82.675	8.1444
chr2	28016583	28017645	7e-07	77.7725	28	87.26	9.4873
chr2	28018088	28019279	0.02	64.2105	19	72.105	7.8947
chr2	28024611	28026854	3.1e-22	80.8553	54	86.188	5.3329
chr2	28031507	28033075	1.1e-12	72.8116	39	75.678	2.8663
chr2	28087489	28089330	1.4e-10	83.6111	30	84.444	0.83333
chr2	28193335	28193467	0.00047	43.1159	23	44.638	1.5217
chr2	28242866	28243356	0.00017	73.2519	19	75	1.7481
chr2	28246084	28247442	4.7e-08	72.7338	28	75.115	2.381
chr2	28250357	28252020	0.0001	57.9039	28	61.463	3.5587
chr2	28255216	28256767	9.9e-15	83.8427	43	89.773	5.9302
chr2	28257233	28258590	0.013	66.7045	22	82.481	15.777
chr2	28259037	28260089	0.033	67.7604	16	69.792	2.0312
chr2	28261583	28262807	0.0033	92.197	15	93.056	0.85859
chr2	28289467	28290057	1.7e-05	63.4058	23	64.928	1.5217
chr2	28295830	28297182	0.00028	66.5636	26	69.551	2.9876
chr2	28468238	28468399	0.0019	48.3444	25	53.3	4.9556
chr2	28502906	28503253	0.0007	81.1765	17	86.765	5.5882
chr2	28788132	28789622	0.0023	62.4206	21	95.754	33.333
chr2	29008137	29008922	0.029	66.5896	17	69.706	3.1162
chr2	29009912	29010896	1.6e-05	70.6746	21	71.627	0.95238
chr2	29015963	29016747	0.028	69.6078	17	72.549	2.9412
chr2	29029626	29030422	0.032	76.9872	13	78.91	1.9231
chr2	29196790	29197280	0.0059	52.1967	23	66.268	14.071
chr2	29204165	29205114	0.00034	68.2079	28	79.352	11.144
chr2	29227548	29228158	6.1e-14	85.2789	35	87.517	2.2381
chr2	29253191	29253634	7.7e-07	70.4887	19	73.997	3.5088
chr2	29258775	29260039	0.013	68.447	22	71.856	3.4091
chr2	29261745	29262799	0.031	87.5	13	95.833	8.3333
chr2	29314676	29315556	0.0058	57.7632	19	60.395	2.6316
chr2	29536289	29538377	1.5e-15	83.7465	40	86.685	2.938
chr2	29539956	29540646	0.015	67.9167	14	68.81	0.89286
chr2	29543406	29544042	0.00015	76.0813	20	82.917	6.8353
chr2	29552359	29552961	8.2e-06	85.4762	19	87.544	2.0677
chr2	29577199	29579209	8.1e-11	90.7677	29	94.319	3.5509
chr2	29591249	29592375	1.2e-07	86.0145	23	87.101	1.087
chr2	29592746	29593831	1.4e-10	82.399	33	87.374	4.9747
chr2	29751697	29752169	2.2e-08	42.0798	34	45.217	3.1373
chr2	29862529	29864250	0.0027	56.4236	24	57.361	0.9375
chr2	29869442	29871319	5.3e-07	55.973	49	73.399	17.426
chr2	29880349	29882224	3.3e-07	68.1951	29	92.098	23.903
chr2	30285744	30285994	6.6e-10	59.4881	39	71.517	12.029
chr2	30530327	30531518	3.8e-05	74.386	19	75.263	0.87719
chr2	30534386	30535418	1.6e-08	70.0651	32	72.046	1.981
chr2	30544763	30545332	0.00085	62.5959	31	64.929	2.3331
chr2	30547570	30547998	0.012	86.5934	13	89.615	3.022
chr2	30549797	30552295	3.8e-12	68.0244	42	74.494	6.4697
chr2	30567397	30568046	0.0011	61.3946	21	64.569	3.1746
chr2	30586580	30587494	8.6e-06	77.3129	21	78.702	1.3889
chr2	30596460	30597808	4.9e-08	82.8704	27	87.5	4.6296
chr2	30601223	30601817	0.015	86.9048	14	89.286	2.381
chr2	30607935	30609509	1.2e-08	79.4981	24	79.915	0.41667
chr2	30635591	30637021	1.4e-05	57.7415	32	61.302	3.5606
chr2	30641733	30642231	0.026	88.2755	12	89.109	0.83333
chr2	30646924	30647752	0.0058	86.5705	13	88.333	1.7628
chr2	30649881	30650653	6.1e-05	70.2778	21	79.484	9.2063
chr2	30653985	30656021	1.5e-10	76.1458	32	77.578	1.4323
chr2	30677023	30677579	1e-08	93.4783	23	94.565	1.087
chr2	30687411	30687518	0.011	65.6944	12	66.389	0.69444
chr2	30707769	30708027	8.7e-16	76.6347	41	77.52	0.8856
chr2	30710676	30713757	4e-45	78.3491	100	79.243	0.89405
chr2	30719841	30721350	3.3e-05	67.0238	23	72.862	5.8385
chr2	30725164	30725855	7.4e-07	64.881	49	73.236	2.2886
chr2	30725855	30726525	1.8e-11	86.5517	29	86.983	0.43103
chr2	30773008	30773505	0.0069	89.2857	14	92.857	3.5714
chr2	30777937	30779493	5.5e-10	75.168	32	77.39	2.2222
chr2	30784212	30784594	8.2e-05	85.2193	19	86.623	1.4035
chr2	30797872	30799121	1.1e-10	64.2014	36	68.368	4.1667
chr2	30801311	30801444	8.2e-11	78.0645	31	81.183	3.1183
chr2	30845286	30845476	1.4e-05	55.6524	25	59.786	4.1333
chr2	30846550	30847448	0.016	54.5635	21	83.73	29.167
chr2	30848843	30850258	0.035	61.9762	20	75.333	13.357
chr2	30864967	30865119	0.0013	59.4167	20	60.875	1.4583
chr2	30905050	30906344	1.8e-06	74.697	22	77.424	2.7273
chr2	31230868	31231976	7.9e-08	78.5584	27	84.026	5.4674
chr2	31243636	31244743	0.028	69.747	16	71.57	1.8229
chr2	31245224	31246309	7.5e-38	76.3824	80	76.643	0.26042
chr2	31246378	31248689	3.7e-11	76.0619	50	75.579	2.9841
chr2	31254868	31256098	0.028	71.6972	13	75.009	3.312
chr2	31263698	31264637	0.0032	53.3208	23	55.805	2.4845
chr2	31276804	31278078	0.0012	67.0635	21	75.417	8.3532
chr2	31279950	31280983	4.4e-09	70.5729	32	77.578	7.0052
chr2	31283956	31285250	0.0012	72.9429	25	80.91	7.9667
chr2	31329810	31330378	1.6e-06	74.9462	31	77.097	2.1505
chr2	31336408	31337125	9.5e-07	84.7619	21	88.333	3.5714
chr2	31337479	31338398	0.0032	65.0728	18	71.63	6.5575
chr2	31339255	31340583	4.4e-14	76.5738	41	83.892	7.3185
chr2	31342806	31343699	0.0039	57.5216	22	64.248	6.7262
chr2	31350523	31350864	0.011	69.7118	19	77.325	7.6128
chr2	31352349	31353087	0.037	55.8311	27	62.917	7.0855
chr2	31372632	31373616	0.00065	77.6754	19	85.132	7.4561
chr2	31388146	31388808	4.3e-06	78.7897	21	81.29	2.5
chr2	31390897	31392210	0.00016	77.3109	17	89.706	12.395
chr2	31392793	31393514	1.2e-05	87.8023	17	94.118	6.3154
chr2	31414300	31415344	0.013	69.3519	18	74.907	5.5556
chr2	31419611	31419939	2.1e-07	68.5626	27	71.605	3.0423
chr2	31423775	31426484	1.3e-27	77.2728	76	84.702	7.4293
chr2	31427274	31428487	5.6e-10	86.0484	31	92.231	6.1828
chr2	31430762	31431712	9.7e-07	76.1451	21	78.764	2.619
chr2	31433576	31434806	4.5e-05	75.0321	26	80.609	5.5769
chr2	31444507	31445221	0.0015	82.6032	15	83.714	1.1111
chr2	31530327	31531453	4.9e-08	81.1533	24	81.935	0.78125
chr2	31559890	31560886	2.2e-09	74.7504	31	83.084	8.3333
chr2	31636213	31636667	6.1e-22	73.3575	51	75.421	2.0635
chr2	31637923	31638648	8.6e-06	55.9524	51	52.663	0.84967
chr2	31638965	31639188	7.8e-08	79.125	20	79.625	0.5
chr2	31639760	31640281	8.3e-05	72.756	47	66.75	1.5957
chr2	31641720	31643594	3.5e-11	77.1078	34	78.824	1.7157
chr2	31811076	31811822	0.00017	72.8036	20	79.387	6.5833
chr2	31829611	31831268	0.0058	67.5	23	70.942	3.442
chr2	31837775	31838771	1.7e-08	38.96	35	40.817	1.8571
chr2	31841076	31841318	0.00017	87.0205	18	87.923	0.90278
chr2	31845725	31845882	2e-07	54.9074	27	55.833	0.92593
chr2	31849379	31850519	4.1e-06	84.1667	20	86.667	2.5
chr2	31853692	31854591	9.9e-05	73.3	25	78.1	4.8
chr2	31886726	31887062	0.038	82.5238	10	83.774	1.25
chr2	31887217	31887471	1.3e-18	93.1359	41	95.224	2.0877
chr2	31891704	31892338	0.00015	93.0128	13	93.654	0.64103
chr2	31893015	31893876	0.0034	83.1303	17	85.441	2.3109
chr2	31907059	31909168	0.00012	53.0918	23	57.68	4.5885
chr2	31939435	31939710	0.014	58.3333	13	60.833	2.5
chr2	31947954	31949863	1.4e-06	71.3393	28	73.185	1.8452
chr2	31951871	31952698	0.0067	88.6667	15	90.667	2
chr2	32069126	32069988	1.3e-06	62.9539	32	63.958	1.0045
chr2	32081642	32082195	0.015	67.8793	17	70.873	2.9937
chr2	32084549	32084927	1.9e-07	63.7153	24	65.104	1.3889
chr2	32088815	32088954	2.2e-07	75.947	22	76.705	0.75758
chr2	32257480	32258747	0.00049	53.044	31	57.898	4.8541
chr2	32260042	32260091	0.0058	46.6667	13	47.308	0.64103
chr2	32271820	32272685	4.4e-13	83.9048	35	92.452	8.5476
chr2	32312801	32312848	0.00053	68.869	14	70.06	1.1905
chr2	32314746	32315263	4.5e-07	92.2959	21	93.883	1.5873
chr2	32318395	32318705	0.0074	82.9167	16	84.479	1.5625
chr2	32327989	32328217	0.034	90.1865	15	92.52	2.3333
chr2	32336931	32338499	8.2e-06	68.3752	36	76.725	8.3499
chr2	32340867	32342148	3.8e-09	67.6432	32	70.352	2.7083
chr2	32349397	32350944	0.00071	79.0067	31	77.283	3.174
chr2	32351712	32352808	1e-06	74.7222	30	76.389	1.6667
chr2	32352808	32353197	3.9e-06	55.7292	53	55.189	3.9308
chr2	32506841	32508284	7.2e-12	76.8939	33	80.429	3.5354
chr2	32579969	32580648	0.034	41.4182	23	99.275	57.857
chr2	32593999	32594351	7.9e-07	78.5	25	86.4	7.9
chr2	32595410	32595884	0.013	79.9182	18	83.796	3.8781
chr2	32596718	32597385	4.7e-08	62.5992	28	63.194	0.59524
chr2	32608627	32608815	8.1e-05	50.3704	18	50.926	0.55556
chr2	32644974	32647037	4.9e-20	82.4346	51	82.843	0.4085
chr2	32647462	32647916	0.0052	75.5921	19	88.75	13.158
chr2	32660067	32660993	0.032	84.2949	13	89.103	4.8077
chr2	32664971	32666392	7.7e-06	69.2837	29	73.149	3.8649
chr2	32667622	32668623	0.0061	68.2581	19	72.644	4.386
chr2	32669061	32669563	0.0057	94.4231	13	96.154	1.7308
chr2	32671158	32672464	0.00035	81.1574	18	85.324	4.1667
chr2	32677403	32677959	0.036	53.923	25	64.5	10.577
chr2	32876253	32876347	0.0021	45.2435	22	45.568	0.32468
chr2	32884358	32885418	0.00037	76.7297	17	77.465	0.73529
chr2	32891372	32892713	0.0026	74.7917	20	80.5	5.7083
chr2	32899119	32899791	0.0027	63.0191	24	68.922	5.9028
chr2	33398023	33398765	0.028	81.25	12	83.333	2.0833
chr2	33506199	33506260	0.0014	71.0648	18	71.759	0.69444
chr2	33512608	33513224	0.033	79.5068	14	83.078	3.5714
chr2	33516853	33517562	0.031	82.0147	13	83.846	1.8315
chr2	33544395	33544741	1.6e-10	83.8021	32	88.802	5
chr2	33546269	33547642	0.0039	69.9432	22	91.061	21.117
chr2	33555678	33557154	2.9e-08	69.4172	35	86.735	17.317
chr2	33563545	33564989	4.5e-27	87.3133	62	92.293	4.9798
chr2	33565997	33566970	7.3e-07	77.0055	26	88.283	11.277
chr2	33569061	33569305	2.6e-06	60.744	28	61.339	0.59524
chr2	33572956	33573547	0.0029	86.3095	14	90.476	4.1667
chr2	33575400	33576109	0.0054	64.8889	20	66.681	1.7917
chr2	33631526	33631884	5.4e-10	66.2712	41	68.028	1.7572
chr2	33638856	33639683	4.8e-25	70.2412	63	71.328	1.0865
chr2	33643833	33645641	6.4e-15	67.6616	95	63.136	1.2822
chr2	33646641	33647464	0.0034	73.5556	15	76.833	3.2778
chr2	33923787	33925041	2.3e-08	71.1395	28	75.221	4.0816
chr2	33976818	33977341	0.00029	84.5556	15	84.926	0.37037
chr2	34029967	34032174	2.1e-12	76.2925	35	79.388	3.0952
chr2	34079001	34080161	6.4e-05	73.6232	23	89.312	15.688
chr2	34113186	34114880	1.6e-07	69.5115	29	71.695	2.1839
chr2	34123596	34124449	0.016	84.5	15	90.278	5.7778
chr2	34652299	34653585	0.023	76.0965	19	89.474	13.377
chr2	34655479	34656382	5.3e-09	78.7748	24	80.918	2.1429
chr2	34913017	34913879	0.00019	-50.9846	37	20.653	71.638
chr2	35066898	35067554	0.0034	76.1275	17	85.441	9.3137
chr2	35224553	35225923	1.4e-10	78.7028	29	81.864	3.1609
chr2	35278708	35279965	0.00034	83.0263	19	86.974	3.9474
chr2	35282164	35282517	1.6e-05	86.3283	19	88.521	2.193
chr2	35286233	35287411	0.0039	62.381	22	77.197	14.816
chr2	35289810	35291709	0.012	64.5166	25	79.8	15.283
chr2	35293268	35294653	0.00067	83.1032	15	89.167	6.0635
chr2	35304285	35305469	0.006	72.1429	19	77.845	5.7018
chr2	35490955	35492021	2.1e-19	77.7826	52	80.08	2.2975
chr2	35492666	35493431	0.0012	87.2024	14	97.619	10.417
chr2	35547023	35547979	8.7e-06	83.0329	21	84.563	1.5306
chr2	35554161	35555151	3.2e-05	89.1667	18	91.111	1.9444
chr2	35556625	35558529	1.7e-14	77.5741	49	80.451	2.8766
chr2	35562342	35563850	0.033	80.6548	14	83.333	2.6786
chr2	35564312	35565204	0.02	53.1369	20	54.208	1.0714
chr2	35566273	35566577	3.8e-05	79.5175	19	85.965	6.4474
chr2	35567119	35567419	0.033	74.6111	15	75.444	0.83333
chr2	35581845	35582153	1.9e-05	74.9286	59	56.711	0.63559
chr2	35582168	35582864	1.8e-38	67.6968	84	68.525	0.82861
chr2	35622569	35624211	1.5e-05	59.6493	31	62.513	2.8635
chr2	35635325	35636912	0.0016	61.8981	18	63.287	1.3889
chr2	35640075	35640697	0.03	69.8424	17	75.7	5.8578
chr2	35643263	35644066	0.0022	72.9478	21	82.54	9.5918
chr2	35654280	35655232	1.6e-07	83.8194	20	91.569	7.75
chr2	36083939	36084343	0.031	69.7421	14	78.075	8.3333
chr2	36090141	36091054	0.0045	46.4456	21	51.548	5.102
chr2	36097388	36098075	7.8e-05	82.5	19	83.158	0.65789
chr2	36102038	36102959	1.2e-30	83.4266	67	84.359	0.93284
chr2	36105108	36105255	6.6e-08	54.7143	35	56.857	2.1429
chr2	36234458	36236546	0.0023	71.3946	21	77.347	5.9524
chr2	36236916	36238000	2.2e-12	87.1505	31	94.167	7.0161
chr2	36242746	36242930	0.0014	70.1316	19	71.447	1.3158
chr2	36445690	36449034	0.00012	56.7745	29	83.331	26.557
chr2	36595574	36596362	4.1e-06	57.0363	32	98.032	40.996
chr2	36601245	36602365	0.017	50.704	20	92.75	42.046
chr2	36922862	36923691	6.8e-06	71.3634	21	96.825	25.462
chr2	36985951	36986964	0.012	54.9967	12	94.792	39.795
chr2	37104597	37105456	0.0016	68.1957	16	72.102	3.9062
chr2	37300534	37300852	0.0024	94.6996	13	96.371	1.6712
chr2	37332083	37332697	4.4e-07	87.7451	17	96.814	9.0686
chr2	37722840	37723360	0.027	74.0278	12	75.694	1.6667
chr2	37742261	37742662	0.00012	84.4444	15	85.556	1.1111
chr2	37783338	37784131	0.0061	67.0734	18	68.819	1.746
chr2	38397494	38397759	0.013	85.1282	13	85.897	0.76923
chr2	38511714	38511775	0.0088	38.9931	24	40.035	1.0417
chr2	38521286	38522788	0.015	84.0556	15	85.278	1.2222
chr2	38528955	38530565	3.8e-05	76.7917	20	80.625	3.8333
chr2	38535537	38536340	0.0017	77.9902	17	84.853	6.8627
chr2	38546142	38546860	0.0033	74.7545	16	80.067	5.3125
chr2	38547193	38548641	4e-06	79.9892	22	83.939	3.9502
chr2	38707462	38708533	3.8e-10	66.4356	34	71.656	5.2206
chr2	38710278	38710917	6.4e-30	84.7446	74	92.962	8.2172
chr2	38710918	38714587	1.7e-26	68.2659	213	67.128	4.9089
chr2	38959695	38961302	3.2e-07	73.8563	28	96.025	22.168
chr2	39420499	39421299	3.1e-25	89.0758	55	98.636	9.5606
chr2	39427824	39428985	0.028	54.0174	17	94.975	40.957
chr2	40474314	40476067	0.047	63.597	24	89.692	26.095
chr2	41988729	41989021	1.6e-07	88.0357	20	98.75	10.714
chr2	42050913	42051330	4.5e-07	70.38	26	86.795	16.415
chr2	43195696	43195761	0.021	97.1591	11	97.727	0.56818
chr2	43738435	43739146	0.0013	90.7993	14	93.095	2.2959
chr2	44988605	44989496	8.6e-09	85.5843	29	86.791	1.2069
chr2	45041009	45041655	0.027	87.8472	12	92.014	4.1667
chr2	45053936	45054890	0.0067	87.5	14	89.286	1.7857
chr2	45109905	45110421	2e-17	81.8531	38	82.018	0.16447
chr2	45596160	45597101	0.0032	89.2698	15	99.167	9.8968
chr2	46218761	46219344	0.013	76.1813	13	79.515	3.3333
chr2	46690770	46691516	3.5e-05	68.4659	22	96.932	28.466
chr2	47530678	47531647	0.0071	71.683	17	96.471	24.788
chr2	48441410	48442755	0.00072	67.0175	19	74.912	7.8947
chr2	49373748	49374482	0.016	83.8889	15	85.556	1.6667
chr2	49787749	49788537	2.8e-14	76.5	40	76.812	0.3125
chr2	50059545	50060526	4.2e-05	57.8335	26	89.401	31.567
chr2	50911004	50911795	0.00023	90.873	14	98.81	7.9365
chr2	50916305	50916999	0.0012	84.2262	14	86.012	1.7857
chr2	51026076	51026397	0.00036	76.8627	17	78.333	1.4706
chr2	51147648	51147904	2.4e-06	58.2398	28	59.133	0.89286
chr2	51651180	51652307	0.00014	84.3333	20	91.667	7.3333
chr2	51666720	51667896	4.2e-09	86.3542	24	90.313	3.9583
chr2	51850352	51851231	8.7e-08	94.2857	21	95.079	0.79365
chr2	52641502	52642639	1.7e-11	78.8998	31	83.28	4.3798
chr2	53316646	53317921	0.0025	80.0885	13	91.731	11.642
chr2	53388159	53389352	4.2e-08	88.2143	21	90.595	2.381
chr2	53559653	53560221	0.0084	87.5216	11	96.212	8.6905
chr2	53643839	53644421	0.0016	69.2423	16	97.135	27.893
chr2	54039886	54040422	4e-05	81.6416	19	83.114	1.4724
chr2	54084878	54084919	0.038	84.1429	10	85.143	1
chr2	54085013	54085456	1.8e-15	63.8839	48	66.228	2.3437
chr2	54414148	54414767	0.0013	90.4762	14	94.345	3.869
chr2	54436039	54436331	0.00062	90	36	87.731	0.92593
chr2	54436343	54436605	2.1e-20	61.8464	50	62.571	0.725
chr2	54436605	54436707	5.9e-08	86.0088	33	73.636	0.46898
chr2	55203202	55203746	0.00016	80.9104	17	97.794	16.884
chr2	55347352	55347658	7.7e-06	84.3981	18	96.759	12.361
chr2	55435308	55436846	2.8e-15	79.7292	40	82.208	2.4792
chr2	55437252	55437855	5e-19	98.4649	38	98.684	0.2193
chr2	55628165	55629478	3.4e-16	74.0143	50	95.363	21.349
chr2	56620675	56621663	0.043	72.7734	18	85.549	12.776
chr2	56765752	56766496	9.3e-09	56.424	26	98.349	41.925
chr2	56996960	56997676	0.00015	78.4649	19	80.175	1.7105
chr2	57019025	57020082	2.3e-05	71.0889	25	94.656	23.567
chr2	57102287	57102950	1.1e-16	88.0081	41	89.228	1.2195
chr2	57111498	57112423	1.9e-21	78.9443	53	80.328	1.3836
chr2	57214091	57214483	0.00032	92.8646	16	97.031	4.1667
chr2	57237974	57238950	1.2e-45	82.7332	101	83.366	0.63315
chr2	57634707	57635726	9.6e-05	63.3086	25	95.433	32.125
chr2	57997969	57998554	7.1e-07	94.1228	19	94.649	0.52632
chr2	58215260	58215619	0.0055	80.4899	13	95.449	14.959
chr2	58274873	58275695	0.00074	92.8385	16	93.62	0.78125
chr2	58357693	58357819	0.014	94.0018	34	93.659	1.6457
chr2	58357821	58358441	2.8e-12	69.364	38	70.789	1.4254
chr2	58566464	58566617	4.2e-06	56.869	20	58.119	1.25
chr2	58625214	58625651	6.9e-08	86.5833	20	87.208	0.625
chr2	58641743	58642515	0.00067	88.4077	16	91.667	3.2589
chr2	58647724	58648159	2.2e-07	77.9333	25	95.933	18
chr2	58799472	58800121	6.6e-05	79.628	16	81.19	1.5625
chr2	59044309	59045199	0.0015	73.9815	18	79.537	5.5556
chr2	59378847	59379467	0.00063	76.3889	15	77.222	0.83333
chr2	59386109	59386483	0.039	83.3333	10	85	1.6667
chr2	59478669	59479889	1.6e-05	80.4348	23	83.587	3.1522
chr2	59520634	59521237	1.5e-05	84.8423	17	91.699	6.857
chr2	59529487	59530130	0.00036	78.0882	17	81.373	3.2843
chr2	59532979	59533894	0.0025	94.3223	13	94.872	0.54945
chr2	60283985	60284366	3.9e-10	81.4352	36	82.176	0.74074
chr2	60315842	60316210	0.0004	88.0769	13	89.359	1.2821
chr2	60370040	60370877	0.015	81.5476	14	91.667	10.119
chr2	60375747	60376630	9e-09	88.1522	23	89.13	0.97826
chr2	60382124	60383270	2e-20	82.1177	52	83.56	1.4423
chr2	60573768	60573805	0.0018	78.125	12	97.569	19.444
chr2	60693604	60694006	0.00015	93.7128	16	95.275	1.5625
chr2	60799491	60800479	0.0015	72.3739	17	78.158	5.7843
chr2	60962798	60963198	4.5e-08	73.7608	22	74.897	1.1364
chr2	61357939	61358652	0.015	89.6667	10	95	5.3333
chr2	61811053	61811879	5.4e-22	69.1005	66	70.076	0.97523
chr2	61811919	61812428	6.1e-19	96.3542	75	88.944	1.0444
chr2	61815667	61816064	0.023	55.1754	19	56.491	1.3158
chr2	62411239	62412514	1.9e-32	87.8316	70	88.099	0.26786
chr2	63484481	63485042	1.8e-08	83.0272	21	98.129	15.102
chr2	63702092	63702653	3.7e-05	80.787	18	83.796	3.0093
chr2	63724599	63724808	0.027	78.4028	12	97.917	19.514
chr2	63978522	63980782	1.3e-21	88.673	51	93.324	4.651
chr2	64098281	64098454	0.002	76.8182	48	69.444	1.25
chr2	64098461	64098751	0.0023	70.0694	24	70.764	0.69444
chr2	64205382	64206533	0.00075	86.0119	16	96.146	10.134
chr2	64228357	64228685	6.2e-06	93.5224	17	98.039	4.5168
chr2	64749310	64749640	0.032	71.1081	13	92.821	21.712
chr2	64868167	64868715	1.5e-05	85.9699	17	94.608	8.638
chr2	65022255	65023284	5.2e-46	79.5219	104	81.058	1.5358
chr2	65652287	65653070	0.014	76.5136	14	93.81	17.296
chr2	65871962	65873042	1.8e-05	87.625	20	88.458	0.83333
chr2	66272082	66272353	0.0017	94.0972	12	97.917	3.8194
chr2	66305875	66306402	0.00017	72.688	19	98.026	25.338
chr2	66428905	66429871	0.0025	80.375	20	97.042	16.667
chr2	66634312	66635781	6.8e-20	72.9722	45	75.148	2.1759
chr2	67515628	67516440	3.8e-05	81.282	21	89.286	8.0037
chr2	67566162	67567308	9.6e-18	64.2659	54	67.731	3.4656
chr2	67707554	67708018	0.021	93.1818	11	95.455	2.2727
chr2	67720146	67720777	0.014	93.2857	10	99	5.7143
chr2	68358107	68358807	8.4e-11	85.8025	27	89.352	3.5494
chr2	68377356	68378928	0.00036	79.8904	19	84.254	4.364
chr2	68400687	68401483	6.9e-07	92.2368	19	92.763	0.52632
chr2	68406854	68408203	0.00036	79.902	17	80.637	0.73529
chr2	68461170	68461773	0.014	92.0833	10	97.083	5
chr2	68470763	68471177	6.1e-28	87.9741	58	90.014	2.0402
chr2	68471310	68471516	0.027	96.6518	26	92.048	0.27473
chr2	70029291	70030608	1.2e-05	92.6042	16	94.167	1.5625
chr2	70064729	70065508	3.5e-07	83.7083	20	94.917	11.208
chr2	70094318	70095466	0.0066	65.5882	17	66.569	0.98039
chr2	70097204	70098098	0.00033	82.5521	16	88.802	6.25
chr2	70251441	70251943	0.012	79.5513	13	93.077	13.526
chr2	70315503	70316235	0.00076	76.2278	17	96.324	20.096
chr2	70340102	70340887	6.8e-05	79.1667	22	83.03	3.8636
chr2	70562282	70563170	2.8e-26	71.1926	66	71.912	0.7197
chr2	70580522	70581993	0.0012	69.8684	19	72.5	2.6316
chr2	70903110	70903848	3.7e-06	86.4662	19	92.982	6.5163
chr2	71143576	71144937	8.8e-07	76.9332	23	78.926	1.9928
chr2	71546023	71546279	4.3e-07	50.5769	26	52.821	2.2436
chr2	72020928	72021395	0.011	69.8956	19	70.334	0.4386
chr2	72281805	72282513	0.00073	86.7157	17	92.157	5.4412
chr2	72626705	72627313	0.031	80.641	13	81.41	0.76923
chr2	72633607	72634482	8.3e-10	72.6261	34	72.92	0.29412
chr2	72656303	72656863	0.013	81.0897	13	91.026	9.9359
chr2	72702928	72703572	1e-07	90.8696	23	92.391	1.5217
chr2	72978879	72979019	6.1e-10	50.95	50	55.867	4.9167
chr2	73010778	73011611	0.0031	66.0203	23	88.421	22.401
chr2	73014157	73014947	0.00075	88.058	16	92.411	4.3527
chr2	73037504	73038625	3.2e-10	85.3051	29	89.799	4.4937
chr2	73052166	73052791	6.9e-05	82.5	17	85.294	2.7941
chr2	73053169	73054488	0.034	80.4444	15	83.333	2.8889
chr2	73072191	73073084	3.4e-05	83.6275	17	85.686	2.0588
chr2	73236769	73237320	1.6e-05	89.2593	18	95.278	6.0185
chr2	73462765	73463490	0.034	81.3095	14	83.095	1.7857
chr2	73465389	73467326	2.1e-16	87.1748	41	92.378	5.2033
chr2	73469870	73470810	0.028	60.5637	17	66.446	5.8824
chr2	73503064	73503652	0.0016	88.6979	16	94.792	6.0938
chr2	74113101	74114543	0.00068	79.5343	17	81.127	1.5931
chr2	74655725	74655839	2.6e-14	53.2961	40	54.129	0.83333
chr2	74655909	74656086	0.00028	54.2453	39	48.749	0.94017
chr2	74674343	74675651	1.7e-31	71.6809	78	72.821	1.1396
chr2	74679130	74680662	8.8e-16	62.9241	56	64.598	1.6741
chr2	74680670	74684071	5.2e-13	83.7731	234	64.676	0.88675
chr2	74687483	74688039	1.7e-06	70.2921	25	72.4	2.1079
chr2	74698287	74698418	1.7e-11	56.7521	35	58.063	1.3114
chr2	74712232	74712290	9.7e-05	63.9286	14	64.524	0.59524
chr2	74728277	74728652	0.002	65.0146	22	65.189	0.17483
chr2	74739879	74740423	0.0072	76.25	15	77.583	1.3333
chr2	74745761	74747627	1.1e-47	75.0748	112	75.504	0.42942
chr2	74749474	74750807	1.4e-27	76.839	76	79.525	2.6864
chr2	74753259	74753676	0.0025	85.2564	13	90.385	5.1282
chr2	75144608	75145389	1.7e-05	91.6667	18	94.444	2.7778
chr2	75208072	75209591	0.0095	77.8333	20	78.333	0.5
chr2	75237700	75238427	0.00073	91.3194	12	92.708	1.3889
chr2	75821964	75822302	0.0063	88.3036	14	88.75	0.44643
chr2	75997626	75998754	8e-12	80.8046	29	83.391	2.5862
chr2	76105183	76105642	0.0032	90.0556	15	94.056	4
chr2	76124424	76125340	0.0066	75.463	18	76.852	1.3889
chr2	76323515	76323939	4.7e-08	68.8043	23	69.891	1.087
chr2	76337221	76338584	3e-09	76.5229	27	79.586	3.0627
chr2	76407104	76407275	3.9e-05	48.1349	21	51.706	3.5714
chr2	76568913	76569279	0.00016	89.3519	18	93.056	3.7037
chr2	77747672	77748189	0.038	86.7262	10	87.083	0.35714
chr2	77816804	77816978	1.8e-06	82.381	25	82.667	0.28571
chr2	77839498	77839883	1.7e-05	94.0013	18	94.861	0.85979
chr2	77863202	77864036	2.5e-05	89.8438	16	96.875	7.0312
chr2	77968887	77970064	0.0016	72.2599	17	91.985	19.725
chr2	78766918	78767471	8.7e-12	83.0965	31	92.431	9.3344
chr2	79255310	79256254	2.1e-24	84.9107	56	86.25	1.3393
chr2	79454055	79455013	7.6e-17	81.1594	46	82.5	1.3406
chr2	79459014	79459264	1.1e-05	76.5625	16	77.604	1.0417
chr2	79847368	79847821	0.00015	91.7969	16	92.969	1.1719
chr2	80480949	80481736	0.028	76.25	12	80.417	4.1667
chr2	80736492	80738042	0.0098	59.7826	23	63.225	3.442
chr2	80833567	80834088	4e-07	83.6146	21	96.542	12.927
chr2	80862099	80862959	3.3e-05	89.2917	20	95	5.7083
chr2	81311828	81311980	0.0019	93.4028	12	98.611	5.2083
chr2	81589149	81589560	0.00036	77.1473	18	97.454	20.306
chr2	82053346	82054018	3.4e-29	88.9927	65	91.026	2.033
chr2	82873764	82874687	0.032	72.4665	16	88.121	15.655
chr2	82888861	82889430	0.0024	79.2201	13	99.038	19.818
chr2	82943406	82943970	3.9e-13	87.2126	29	88.075	0.86207
chr2	83041211	83041738	0.0014	73.8889	18	98.611	24.722
chr2	83490070	83490647	0.033	89.0179	14	92.887	3.869
chr2	83872977	83874547	7.1e-05	69.7269	17	80.686	10.959
chr2	83930201	83931213	1.4e-10	59.3124	52	97.966	38.654
chr2	84298040	84298669	0.011	91.3194	12	94.444	3.125
chr2	84485039	84485326	0.00023	94.6429	14	98.214	3.5714
chr2	84659155	84659543	0.00013	96.3889	15	97.222	0.83333
chr2	84736893	84738072	3.6e-06	81.3149	22	83.019	1.7045
chr2	84802132	84802835	0.00023	93.9541	14	97.321	3.3673
chr2	84815691	84816849	3.2e-10	88.7612	32	93.475	4.7135
chr2	84821627	84822867	7.2e-05	81.7424	22	85.871	4.1288
chr2	84840573	84841307	5.7e-18	75.5491	40	76.063	0.51339
chr2	84866351	84866570	1.6e-05	66.9792	24	68.542	1.5625
chr2	84871559	84872111	3.8e-11	83.2812	32	84.297	1.0156
chr2	84872431	84872589	0.0052	61.6667	20	63.333	1.6667
chr2	84876771	84877623	0.0069	79.5868	17	83.263	3.6765
chr2	84982271	84983801	1.2e-09	90.3333	25	92.667	2.3333
chr2	85119337	85119951	0.0028	67.6176	14	89.392	21.774
chr2	85738415	85738584	0.039	89.1667	10	97.5	8.3333
chr2	86071577	86071945	0.00071	82.1875	16	82.812	0.625
chr2	86498869	86499847	1.5e-06	79.4952	25	89.695	10.2
chr2	87167058	87167513	0.015	77.5595	14	99.107	21.548
chr2	87200064	87201467	0.00059	81.4792	20	97	15.521
chr2	87881212	87882096	0.015	72.9321	14	94.345	21.413
chr2	87891015	87892093	0.036	56.1724	23	91.618	35.446
chr2	88572529	88573506	0.00021	85.119	14	86.012	0.89286
chr2	89067683	89068847	0.026	78.5802	12	88.017	9.4367
chr2	90248911	90249134	0.00074	84.6416	16	93.583	8.941
chr2	90272644	90273204	0.00031	81.3492	21	92.063	10.714
chr2	90285458	90286557	0.0013	83.9158	14	99.107	15.191
chr2	90614247	90616265	4.5e-11	72.5705	38	75.68	3.1093
chr2	90631799	90633422	0.0029	74.9074	18	76.296	1.3889
chr2	90636653	90637460	7.4e-05	77.2059	17	78.676	1.4706
chr2	90885746	90885982	2.4e-08	88.6429	25	89.5	0.85714
chr2	90885986	90887580	0.016	58.1859	33	59.199	16.692
chr2	90931740	90933116	0.025	67.5959	18	73.062	5.4663
chr2	91083977	91084614	0.03	66.3435	21	82.341	15.998
chr2	91084949	91086569	5e-13	80.9363	37	92.362	11.425
chr2	91095906	91098415	9.8e-28	86.6264	67	92.116	5.4892
chr2	91099077	91099793	0.0016	82.1078	17	86.52	4.4118
chr2	91119192	91119607	5.5e-18	90.423	44	94.315	3.8925
chr2	91122888	91122965	0.032	83.3333	13	89.359	6.0256
chr2	91123480	91125681	2.1e-23	84.6571	53	85.821	1.1635
chr2	91129105	91131936	8.4e-30	85.8482	68	90.501	4.6525
chr2	91132389	91133021	6.8e-16	92.5737	35	96.145	3.5714
chr2	91133967	91134817	3.7e-07	71.0762	35	86.144	15.068
chr2	91190008	91190923	3.9e-12	89.0353	29	90.759	1.7241
chr2	91191812	91192002	0.0045	80	12	81.042	1.0417
chr2	91470952	91471568	8.9e-09	86.25	22	86.705	0.45455
chr2	91473580	91474213	2.4e-11	66.1425	36	67.531	1.3889
chr2	91479852	91480810	6.2e-10	71.2231	31	72.352	1.129
chr2	91490249	91490743	0.0067	54.8148	18	58.333	3.5185
chr2	91492071	91493086	8.1e-05	80.2917	20	95	14.708
chr2	91500638	91502059	1.6e-07	66.133	29	67.57	1.4368
chr2	91974990	91976105	7.8e-42	76.2141	101	77.963	1.7492
chr2	91983278	91983900	8e-05	76.3861	21	78.294	1.9076
chr2	91990944	91992142	0.0013	64.1873	24	78.374	14.187
chr2	92008527	92008773	1.9e-05	53.3631	20	53.72	0.35714
chr2	92023501	92024302	3.7e-29	78.63	63	79.497	0.86735
chr2	92036292	92037136	2.1e-06	85.176	23	89.493	4.3168
chr2	92041196	92042334	0.00031	87.7604	16	88.802	1.0417
chr2	92043046	92043875	3.6e-07	86.4167	20	92.083	5.6667
chr2	92047867	92049134	0.00065	76.9985	18	81.096	4.0972
chr2	92059987	92060190	8.3e-07	50.0806	31	50.941	0.86022
chr2	92091033	92092177	4.4e-06	90.8333	21	97.619	6.7857
chr2	92141057	92141504	0.027	84.0278	12	85.069	1.0417
chr2	92365682	92366285	0.0014	56.9518	19	67.462	10.511
chr2	92366292	92367738	0.0016	84.5525	30	80.083	2.4074
chr2	92369871	92370359	0.013	55.2941	17	57.647	2.3529
chr2	92386978	92387373	1.4e-05	37.9146	29	96.018	58.103
chr2	92388910	92390026	3.9e-16	62.9707	54	65.355	2.3843
chr2	92394523	92395651	7.7e-06	81.7803	22	87.5	5.7197
chr2	92400656	92401013	0.0038	45.4618	22	47.134	1.6721
chr2	92413267	92414006	0.0052	59.9464	20	68.03	8.0833
chr2	92414501	92416132	0.0006	60.9864	28	72.98	11.994
chr2	92434291	92435176	8.1e-07	62.2184	26	62.493	0.27473
chr2	92487306	92488129	1.6e-05	83.6806	18	87.917	4.2361
chr2	92491843	92492355	0.032	76.9345	14	77.53	0.59524
chr2	92493401	92495328	5.3e-14	78.6358	37	80.573	1.9369
chr2	92500581	92501361	0.039	86.6667	10	88.333	1.6667
chr2	92523353	92524470	5.5e-09	94.2394	24	97.083	2.8439
chr2	92524796	92527063	5.3e-07	69.5357	30	73.246	3.7103
chr2	92529386	92529440	0.038	95	10	98.333	3.3333
chr2	92560945	92561571	0.012	88.2292	12	88.75	0.52083
chr2	92568326	92569138	0.0025	84.6795	13	87.372	2.6923
chr2	92573855	92574873	0.0015	67.2762	18	68.665	1.3889
chr2	92593177	92594414	0.033	77.381	14	82.738	5.3571
chr2	92594735	92595389	0.031	75.3205	13	79.167	3.8462
chr2	92599729	92600832	4e-24	74.9129	67	75.659	0.74627
chr2	92605455	92607426	7.3e-14	64.6495	43	67.235	2.5852
chr2	92608175	92608623	0.0072	54.8571	15	58.19	3.3333
chr2	92612979	92614780	4.1e-34	90.6111	75	92.867	2.2556
chr2	92616765	92617634	1.6e-07	65.9011	29	68.775	2.8736
chr2	92707786	92708004	0.00072	95.8333	12	98.611	2.7778
chr2	92710455	92711565	8.9e-12	86.9444	30	89.722	2.7778
chr2	92733061	92733173	0.00067	91.9444	15	93.611	1.6667
chr2	92915197	92915396	7.7e-05	79.9167	20	82.083	2.1667
chr2	92940719	92941124	2.3e-08	81.7262	26	84.519	2.793
chr2	92972104	92973330	4.9e-11	59.0197	82	76.089	7.0158
chr2	92973330	92974742	4.7e-31	91.3655	61	94.442	3.077
chr2	92977656	92980694	5.1e-15	71.1663	60	80.041	8.8743
chr2	92989126	92989335	0.00033	54.4271	16	55.99	1.5625
chr2	92995157	92995755	4.1e-06	88.75	20	93.333	4.5833
chr2	93015153	93015426	1e-06	83.9493	23	85.326	1.3768
chr2	93025246	93026055	0.028	77.2549	17	81.912	4.6569
chr2	93027585	93029145	0.023	73.4641	17	84.167	10.703
chr2	93032437	93032904	0.027	65.9259	18	68.426	2.5
chr2	93036614	93037873	0.0062	60.2009	16	61.094	0.89286
chr2	93111762	93112515	0.00064	86.4583	16	94.792	8.3333
chr2	93120383	93121174	0.033	63.8889	15	67.222	3.3333
chr2	93122766	93123367	0.015	83.3854	16	87.292	3.9062
chr2	93147149	93148543	2.1e-07	87.4242	22	90.455	3.0303
chr2	93156280	93157092	0.0083	96.9697	11	98.485	1.5152
chr2	93166188	93168113	5.9e-10	76.9127	30	89.333	12.421
chr2	93170444	93171482	3.7e-06	65.4865	23	68.747	3.2609
chr2	93184057	93184687	7.2e-07	91.8421	19	97.368	5.5263
chr2	93191642	93192588	3.3e-05	64.9896	23	67.743	2.7536
chr2	93196264	93197805	0.00025	73.5877	23	79.188	5.6004
chr2	93205573	93205973	0.012	81.4583	12	82.847	1.3889
chr2	93210068	93210874	0.0013	85.8302	14	87.021	1.1905
chr2	93211276	93212049	0.0015	85	15	94.444	9.4444
chr2	93220054	93220668	0.006	87.5	13	91.346	3.8462
chr2	93223120	93224780	0.0046	70.4762	21	83.452	12.976
chr2	93237654	93238218	0.00017	80.8553	19	83.246	2.3904
chr2	93240946	93242656	1.8e-05	60.9145	22	62.24	1.3258
chr2	93244617	93245804	0.0015	62.9825	19	67.306	4.3233
chr2	93281801	93282657	9.4e-05	77.8556	25	79.533	1.6778
chr2	93327068	93328769	0.0058	62.2257	23	64.891	2.6656
chr2	93333654	93334356	1.4e-31	71.3308	70	72.98	1.6497
chr2	93334415	93334884	1.9e-06	71.9203	52	78.193	1.0016
chr2	93365410	93366342	0.0032	68.7165	16	71.373	2.6562
chr2	93390060	93391277	2.1e-07	72.5298	26	76.12	3.5897
chr2	93456067	93456857	0.0005	66.0931	22	69.015	2.9221
chr2	93462173	93462380	0.0073	71.9608	17	72.451	0.4902
chr2	93473390	93474843	0.00011	77.5347	24	87.743	10.208
chr2	93498423	93499047	1.5e-06	95.8333	18	97.222	1.3889
chr2	93521414	93522318	6.3e-05	74.472	23	75.704	1.2319
chr2	93524968	93526686	8.9e-15	77.843	45	83.267	5.4242
chr2	93545985	93547104	0.0075	80.9896	16	83.333	2.3438
chr2	93553046	93553956	0.0015	55.5848	19	56.901	1.3158
chr2	93563079	93563988	0.0014	84.2708	16	95.208	10.938
chr2	93572180	93573690	3.7e-05	70.303	22	73.712	3.4091
chr2	93592350	93593292	4.2e-06	83.75	20	84.25	0.5
chr2	93637354	93638080	8.6e-12	75.9677	31	79.194	3.2258
chr2	93642700	93643004	8.3e-06	80.8273	44	68.655	1.1382
chr2	93643013	93643480	1.9e-24	72.5522	68	74.571	2.0189
chr2	93647350	93647484	0.027	84.7222	12	86.806	2.0833
chr2	93668404	93669764	7.5e-07	81.1196	20	94.294	13.175
chr2	93671776	93672778	8.1e-06	86.5581	19	90.994	4.4361
chr2	93675311	93676223	9e-08	80.4333	25	87.433	7
chr2	93677272	93677515	7e-08	89.9206	21	91.905	1.9841
chr2	93679828	93680536	0.0014	80.2632	19	87.281	7.0175
chr2	93683681	93685716	4.4e-07	92.0635	21	94.444	2.381
chr2	93888132	93888795	0.014	68.3333	17	69.069	0.73529
chr2	93903190	93904030	0.00036	81.6807	17	88.151	6.4706
chr2	93937815	93938056	0.038	87.0833	10	88.75	1.6667
chr2	93956474	93956762	2.2e-10	55.3682	43	58.779	3.4109
chr2	94213783	94214049	0.0046	91.6667	12	93.75	2.0833
chr2	94239448	94239886	0.00029	72.1667	20	78	5.8333
chr2	94272022	94272927	8.1e-07	86.2083	20	88.708	2.5
chr2	94275424	94277157	4.3e-08	72.8448	29	74.224	1.3793
chr2	94461087	94462161	0.00075	52.5089	24	93.325	40.816
chr2	94791273	94791651	0.039	97.619	10	99.286	1.6667
chr2	95934003	95934811	0.00013	71.9132	18	97.884	25.97
chr2	96972536	96973511	0.0013	80.8214	15	96.389	15.567
chr2	97034276	97035654	3.2e-07	72.1832	29	92.857	20.674
chr2	97246324	97246455	0.0018	81.4881	12	82.877	1.3889
chr2	97313070	97314109	1.3e-05	74.867	20	91.006	16.139
chr2	97629433	97630573	2.1e-06	87.7381	21	92.659	4.9206
chr2	97901130	97901852	9.4e-07	80.9722	21	88.512	7.5397
chr2	98389128	98389581	0.0031	80.5834	17	96.732	16.149
chr2	98662263	98662457	0.00045	60.79	14	81.832	21.042
chr2	98666261	98667326	3e-27	57.0538	61	83.314	26.26
chr2	99166829	99167344	7.2e-06	70.015	25	92.171	22.156
chr2	99306093	99307088	5.1e-08	78.8886	26	98.059	19.17
chr2	100115929	100116600	1.6e-06	91.203	19	97.807	6.604
chr2	101641935	101642764	0.0072	87.2222	35	94.391	2.381
chr2	101643133	101644408	2.5e-17	88.905	43	89.486	0.5814
chr2	102192543	102194070	1.8e-06	81.6822	23	89.907	8.2246
chr2	102415886	102416831	0.015	80.2083	16	83.333	3.125
chr2	102457942	102458460	8.5e-05	68.8158	19	72.763	3.9474
chr2	102539792	102540713	0.00048	60.6319	26	62.042	1.4103
chr2	102609642	102610308	0.039	87.375	10	89.042	1.6667
chr2	102636020	102636784	0.00022	90.2579	14	93.036	2.7778
chr2	102641939	102642589	0.0072	77.451	17	90.196	12.745
chr2	102900977	102901577	3.2e-11	83.7097	31	85.968	2.2581
chr2	102914247	102915191	0.00029	86.2766	15	89.038	2.7619
chr2	103360911	103361692	0.00053	96.4286	14	97.619	1.1905
chr2	103461372	103462179	1.4e-05	92.8922	17	99.265	6.3725
chr2	103462898	103464118	5.5e-08	73.6217	32	77.45	3.8281
chr2	104192180	104192627	0.0015	70.4008	15	72.345	1.9444
chr2	104195417	104196181	0.0014	74.3333	15	75.556	1.2222
chr2	104198927	104199380	0.0069	84.8958	16	89.583	4.6875
chr2	104204547	104205549	0.00023	73.587	23	79.746	6.1594
chr2	104220197	104221237	1.7e-05	81.2925	21	83.277	1.9841
chr2	104235649	104237222	0.0027	75.6579	19	78.728	3.0702
chr2	104255040	104256574	2.1e-05	98.2222	39	75.783	3.5043
chr2	104256625	104257236	1e-06	80.9369	23	82.024	1.087
chr2	104291248	104292453	2e-07	87.8472	24	96.285	8.4375
chr2	104410061	104410553	3.3e-35	73.9521	81	74.65	0.69812
chr2	104417929	104418776	0.031	87.1795	13	91.026	3.8462
chr2	105083696	105084170	0.039	86.0833	10	87.75	1.6667
chr2	105087677	105088787	0.0059	83.9744	13	87.821	3.8462
chr2	105122989	105124176	2e-12	68.8639	35	69.626	0.7619
chr2	105126822	105126970	4.9e-09	72.9992	31	73.402	0.40323
chr2	105130298	105131609	1.2e-07	53.0645	31	54.14	1.0753
chr2	105143538	105144616	2.6e-07	80.3017	29	87.586	7.2845
chr2	105388079	105389599	2e-06	84.058	23	87.319	3.2609
chr2	105398767	105399179	7.4e-26	57.7582	68	59.938	2.1802
chr2	105604645	105605867	7.2e-05	74.2424	22	78.788	4.5455
chr2	105676354	105676505	2.3e-07	55.4167	24	56.458	1.0417
chr2	106694330	106694558	0.00047	59.9638	23	61.051	1.087
chr2	107023028	107024173	7.8e-05	81.8254	18	86.111	4.2857
chr2	107290418	107290531	0.028	69.0625	16	70.625	1.5625
chr2	107294933	107296595	7.7e-16	91.9408	38	96.996	5.0548
chr2	109693407	109693580	0.029	42.0098	17	42.99	0.98039
chr2	109723513	109723788	1.1e-08	94.7645	23	96.739	1.9746
chr2	109912422	109913331	7.5e-07	82.0988	20	95.25	13.151
chr2	110179852	110180902	0.014	73.5119	14	74.405	0.89286
chr2	110209206	110209730	0.0073	78.6111	15	80.556	1.9444
chr2	111087883	111088328	0.0074	71.586	15	79.42	7.8339
chr2	111122813	111123159	5e-06	74.3592	17	96.65	22.291
chr2	111896547	111896984	0.00019	72.9579	28	92.614	19.656
chr2	111899174	111900319	0.0064	57.2808	22	87.405	30.124
chr2	112145228	112145805	0.006	88.141	13	94.551	6.4103
chr2	112190031	112190715	0.00048	57.2646	22	94.67	37.405
chr2	112479283	112480486	9.8e-22	89.8519	45	91.815	1.963
chr2	113758125	113759093	4.1e-12	76.7172	33	77.727	1.0101
[truncated: 19,039 more rows]
