# Supplementary material for: Differential roles of Stella in the modulation of DNA methylation during oocyte and zygotic development
Source: Cell Discov. 2019 Jan 29;5:9. doi: 10.1038/s41421-019-0081-2 (PMC6349861; doi:10.1038/s41421-019-0081-2)
Supplement: Supplementary file 3 — Supplemental Table S2 [file 41421_2019_81_MOESM3_ESM.xlsx]

## Sheet: Sheet1
Supplemental Table 2
Genes				Windows						Overlap bases
chrom	start	end	gene	chrom	start	end	Difference in methyltion level (Stella∆ Oocyte- Female PN)	Difference in methyltion level (WT Oocyte- Female PN)	Difference in methyltion level (Stella∆ - WT)
chr1	3073253	3074322	RP23-271O17.1	chr1	3060000	3080000	17.8118	-12.3148	30.1267	1069
chr1	3205901	3671498	Xkr4	chr1	3200000	3220000	23.3333	-13.6651	36.9985	14099
chr1	3205901	3671498	Xkr4	chr1	3220000	3240000	20.5194	-8.53385	29.0532	20000
chr1	3999557	4409241	Rp1	chr1	4100000	4120000	15.9792	-10.6861	26.6653	20000
chr1	8361475	9299878	Sntg1	chr1	8760000	8780000	17.1096	-12.5693	29.6789	20000
chr1	15287254	15723750	Kcnb2	chr1	15720000	15740000	10.8288	-18.2883	29.117	3750
chr1	18210053	18223564	Defb44-ps	chr1	18200000	18220000	29.3555	-0.868261	30.2238	9947
chr1	18236473	18237443	Defb18	chr1	18220000	18240000	15.4094	-11.0322	26.4417	970
chr1	18210053	18223564	Defb44-ps	chr1	18220000	18240000	15.4094	-11.0322	26.4417	3564
chr1	19103022	19166346	Tfap2d	chr1	19120000	19140000	23.762	-5.18379	28.9458	20000
chr1	23048295	23235673	RP24-495G2.2	chr1	23160000	23180000	23.322	-4.98214	28.3042	20000
chr1	39193731	39363236	Npas2	chr1	39260000	39280000	18.7583	-8.07492	26.8332	20000
chr1	39193731	39363236	Npas2	chr1	39280000	39300000	15.7847	-10.6608	26.4456	20000
chr1	40429570	40465415	Il1rl1	chr1	40440000	40460000	23.9388	-10.1223	34.0611	20000
chr1	43123074	43196984	Fhl2	chr1	43160000	43180000	30.3076	-0.493362	30.801	20000
chr1	44392809	44394447	RP23-210C21.2	chr1	44380000	44400000	12.7498	-14.6819	27.4317	1638
chr1	44551511	44796838	Gulp1	chr1	44640000	44660000	27.5419	-4.07135	31.6133	20000
chr1	45311538	45349706	Col3a1	chr1	45320000	45340000	21.4293	-13.2554	34.6848	20000
chr1	46056310	46058986	RP24-85N11.1	chr1	46040000	46060000	22.7856	-3.82897	26.6145	2676
chr1	46066315	46373546	Dnah7b	chr1	46120000	46140000	10.86	-20.5945	31.4545	20000
chr1	50107470	50108962	RP23-249J23.2	chr1	50100000	50120000	28.7887	-3.61436	32.4031	1492
chr1	50815375	50817701	RP24-479J20.1	chr1	50800000	50820000	27.3715	-9.68185	37.0533	2326
chr1	55248658	55363469	Boll	chr1	55260000	55280000	24.3786	-8.55991	32.9385	20000
chr1	55248658	55363469	Boll	chr1	55360000	55380000	27.1579	-0.212672	27.3706	3469
chr1	57774162	57948394	Spats2l	chr1	57820000	57840000	22.2297	-5.36631	27.596	20000
chr1	58210397	58268597	Aox4	chr1	58240000	58260000	26.8707	-2.53393	29.4046	20000
chr1	58254117	58315656	RP23-124O19.1	chr1	58240000	58260000	26.8707	-2.53393	29.4046	5883
chr1	60716800	60773359	Cd28	chr1	60740000	60760000	23.5255	-4.58999	28.1155	20000
chr1	60977927	61000320	Icos	chr1	61000000	61020000	11.8645	-14.5385	26.403	320
chr1	61378432	61395904	RP23-429E18.2	chr1	61380000	61400000	29.659	-1.83967	31.4987	15904
chr1	62958418	63114667	Ino80d	chr1	62940000	62960000	21.6074	-5.34713	26.9545	1582
chr1	63698819	63730318	Mdh1b	chr1	63700000	63720000	24.1905	-3.5434	27.7339	20000
chr1	64185991	64303043	RP23-45M23.6	chr1	64220000	64240000	24.3563	-6.49332	30.8496	20000
chr1	64785983	64956824	Plekhm3	chr1	64820000	64840000	37.0747	10.3643	26.7105	20000
chr1	66468367	66699148	Unc80	chr1	66540000	66560000	21.9986	-10.7547	32.7533	20000
chr1	68032186	69108059	Erbb4	chr1	68040000	68060000	28.6704	2.16957	26.5008	20000
chr1	68032186	69108059	Erbb4	chr1	68060000	68080000	24.0353	-5.98981	30.0251	20000
chr1	68032186	69108059	Erbb4	chr1	68120000	68140000	23.4571	-3.03428	26.4914	20000
chr1	68032186	69108059	Erbb4	chr1	68160000	68180000	20.6784	-9.45639	30.1348	20000
chr1	68032186	69108059	Erbb4	chr1	68360000	68380000	14.2297	-16.2298	30.4595	20000
chr1	68711037	68713405	RP24-363O16.2	chr1	68700000	68720000	13.4561	-13.3559	26.812	2368
chr1	68032186	69108059	Erbb4	chr1	68700000	68720000	13.4561	-13.3559	26.812	20000
chr1	68032186	69108059	Erbb4	chr1	68900000	68920000	26.7961	-4.63555	31.4316	20000
chr1	69091913	69106740	AC157805.2	chr1	69080000	69100000	26.1062	-0.632107	26.7383	8087
chr1	68032186	69108059	Erbb4	chr1	69080000	69100000	26.1062	-0.632107	26.7383	20000
chr1	69826970	70725132	Spag16	chr1	70380000	70400000	19.2102	-7.67229	26.8824	20000
chr1	69826970	70725132	Spag16	chr1	70540000	70560000	23.7742	-3.28335	27.0575	20000
chr1	73390775	73407569	Pinc	chr1	73400000	73420000	18.7284	-8.37373	27.1021	7569
chr1	73398968	73430790	RP24-450P2.2	chr1	73400000	73420000	18.7284	-8.37373	27.1021	20000
chr1	76890472	77027792	RP24-199M24.1	chr1	76940000	76960000	24.9314	-4.07886	29.0103	20000
chr1	76890472	77027792	RP24-199M24.1	chr1	76960000	76980000	21.7181	-6.14629	27.8644	20000
chr1	77143227	77146992	RP23-59P14.1	chr1	77140000	77160000	24.764	-4.29389	29.0579	3765
chr1	78101267	78197134	Pax3	chr1	78140000	78160000	17.3644	-10.9941	28.3584	20000
chr1	78310345	78420289	Sgpp2	chr1	78300000	78320000	26.5386	-5.58725	32.1259	9655
chr1	81076950	81341764	Nyap2	chr1	81140000	81160000	18.2646	-9.07339	27.338	20000
chr1	83254139	83408200	Sphkap	chr1	83280000	83300000	21.7675	-8.43426	30.2018	20000
chr1	88126776	88127609	AC087801.6	chr1	88120000	88140000	28.8241	-1.88781	30.7119	833
chr1	88129581	88129833	AC087801.7	chr1	88120000	88140000	28.8241	-1.88781	30.7119	252
chr1	88087813	88219004	Ugt1a8	chr1	88120000	88140000	28.8241	-1.88781	30.7119	20000
chr1	88095062	88220002	Ugt1a7c	chr1	88120000	88140000	28.8241	-1.88781	30.7119	20000
chr1	88103252	88219003	Ugt1a6b	chr1	88120000	88140000	28.8241	-1.88781	30.7119	20000
chr1	88134809	88218997	Ugt1a6a	chr1	88120000	88140000	28.8241	-1.88781	30.7119	5191
chr1	88055388	88219004	Ugt1a10	chr1	88120000	88140000	28.8241	-1.88781	30.7119	20000
chr1	88055393	88218584	RP23-324B17.1	chr1	88120000	88140000	28.8241	-1.88781	30.7119	20000
chr1	88070800	88218997	Ugt1a9	chr1	88120000	88140000	28.8241	-1.88781	30.7119	20000
chr1	88277661	88389293	Trpm8	chr1	88320000	88340000	19.5365	-11.0217	30.5582	20000
chr1	95990659	96021758	RP24-348G21.1	chr1	95980000	96000000	19.6162	-8.49359	28.1098	9341
chr1	96313242	96315535	RP24-328M5.1	chr1	96300000	96320000	35.1342	-13.4111	48.5453	2293
chr1	96871126	96907796	Panct2	chr1	96880000	96900000	21.9579	-6.97707	28.935	20000
chr1	96906176	96997577	Slco6b1	chr1	96980000	97000000	26.9978	-7.22673	34.2245	17577
chr1	97346475	97573015	RP23-282G20.2	chr1	97340000	97360000	20.0397	-6.91845	26.9581	13525
chr1	97346475	97573015	RP23-282G20.2	chr1	97420000	97440000	26.2093	-1.04473	27.254	20000
chr1	98421124	98516991	Slco6d1	chr1	98480000	98500000	8.51964	-20.659	29.1786	20000
chr1	107385200	107387412	AC157660.5	chr1	107380000	107400000	21.3369	-5.54087	26.8778	2212
chr1	107361198	107380475	Serpinb11	chr1	107380000	107400000	21.3369	-5.54087	26.8778	475
chr1	107399655	107452689	Serpinb7	chr1	107380000	107400000	21.3369	-5.54087	26.8778	345
chr1	109982431	110140157	Cdh7	chr1	110080000	110100000	22.8038	-8.93288	31.7367	20000
chr1	112965542	112966931	RP24-128K11.1	chr1	112960000	112980000	27.5473	-2.16755	29.7149	1389
chr1	115684756	116587323	Cntnap5a	chr1	115820000	115840000	17.776	-12.3488	30.1248	20000
chr1	115684756	116587323	Cntnap5a	chr1	116000000	116020000	24.8822	-3.18622	28.0684	20000
chr1	115684756	116587323	Cntnap5a	chr1	116120000	116140000	30.0351	-3.1224	33.1575	20000
chr1	115684756	116587323	Cntnap5a	chr1	116460000	116480000	7.53413	-23.6012	31.1353	20000
chr1	121087405	121178441	Celrr	chr1	121120000	121140000	19.592	-8.6057	28.1977	20000
chr1	122205145	122252180	RP23-219C1.2	chr1	122220000	122240000	23.4976	-2.98115	26.4788	20000
chr1	122866042	122867773	RP23-269P13.1	chr1	122860000	122880000	17.6898	-13.6161	31.306	1731
chr1	123457234	123460451	RP23-247F18.6	chr1	123460000	123480000	18.4219	-7.99102	26.4129	451
chr1	123468450	123469944	RP24-329M13.1	chr1	123460000	123480000	18.4219	-7.99102	26.4129	1494
chr1	123321471	124045559	Dpp10	chr1	123460000	123480000	18.4219	-7.99102	26.4129	20000
chr1	123321471	124045559	Dpp10	chr1	123720000	123740000	14.8966	-12.3647	27.2612	20000
chr1	123321471	124045559	Dpp10	chr1	123740000	123760000	18.9305	-8.86291	27.7934	20000
chr1	123321471	124045559	Dpp10	chr1	123760000	123780000	22.9795	-11.735	34.7145	20000
chr1	123321471	124045559	Dpp10	chr1	123800000	123820000	17.5186	-14.4077	31.9263	20000
chr1	124505757	124846039	RP24-63O23.1	chr1	124500000	124520000	15.0506	-13.7625	28.8131	14243
chr1	124505757	124846039	RP24-63O23.1	chr1	124760000	124780000	21.5681	-8.72292	30.2911	20000
chr1	125676995	125873862	Gpr39	chr1	125740000	125760000	12.5406	-14.2138	26.7543	20000
chr1	125913620	126830799	Nckap5	chr1	126780000	126800000	14.6729	-18.6144	33.2873	20000
chr1	126872203	126876615	RP23-319M19.1	chr1	126860000	126880000	15.7237	-11.6655	27.3892	4412
chr1	127486546	127679548	Tmem163	chr1	127640000	127660000	22.8922	-3.92743	26.8196	20000
chr1	129273302	130219278	Thsd7b	chr1	129380000	129400000	20.4063	-13.4117	33.818	20000
chr1	131599239	131612000	Avpr1b	chr1	131600000	131620000	25.9878	-10.1759	36.1638	12000
chr1	137898595	138000384	RP23-393I12.2	chr1	137880000	137900000	21.5748	-10.6181	32.1929	1405
chr1	138190194	138192127	RP24-414I2.1	chr1	138180000	138200000	18.2595	-9.51481	27.7743	1933
chr1	139547053	139560272	Cfhr1	chr1	139540000	139560000	20.7631	-7.00309	27.7661	12947
chr1	139584783	139660899	Cfhr3	chr1	139580000	139600000	21.3998	-5.82565	27.2255	15217
chr1	139584783	139660899	Cfhr3	chr1	139640000	139660000	29.7602	-12.1989	41.9591	20000
chr1	139697623	139781243	RP24-145O12.1	chr1	139780000	139800000	25.7816	-24.5433	50.3249	1243
chr1	141420037	141423146	RP23-310C14.1	chr1	141420000	141440000	21.4142	-7.73485	29.149	3109
chr1	143999338	144004161	Rgs2	chr1	143980000	144000000	21.6235	-9.12582	30.7493	662
chr1	144752683	144775435	Rgs18	chr1	144740000	144760000	18.7596	-15.4552	34.2148	7317
chr1	146419436	146495060	RP23-285F13.1	chr1	146440000	146460000	16.2473	-10.9322	27.1794	20000
chr1	146494760	146902472	Brinp3	chr1	146540000	146560000	29.2734	-2.7473	32.0207	20000
chr1	146494760	146902472	Brinp3	chr1	146560000	146580000	17.4527	-13.5125	30.9652	20000
chr1	146494760	146902472	Brinp3	chr1	146620000	146640000	25.0329	-14.5455	39.5783	20000
chr1	147280758	147281942	RP23-311I21.1	chr1	147280000	147300000	17.9293	-24.0397	41.969	1184
chr1	147515726	147520264	RP23-426D21.2	chr1	147500000	147520000	18.7951	-8.85862	27.6537	4274
chr1	147503868	147506042	RP23-426D21.1	chr1	147500000	147520000	18.7951	-8.85862	27.6537	2174
chr1	149829618	149961290	Pla2g4a	chr1	149900000	149920000	21.239	-12.6305	33.8695	20000
chr1	150324538	150326687	RP23-53N22.4	chr1	150320000	150340000	25.7249	-5.62777	31.3527	2149
chr1	150319417	150333906	Pdc	chr1	150320000	150340000	25.7249	-5.62777	31.3527	13906
chr1	150320681	150346771	RP23-53N22.1	chr1	150320000	150340000	25.7249	-5.62777	31.3527	19319
chr1	150562524	150993435	Hmcn1	chr1	150600000	150620000	23.7242	-6.1427	29.867	20000
chr1	150562524	150993435	Hmcn1	chr1	150680000	150700000	25.3831	-9.15403	34.5371	20000
chr1	150625266	150783499	RP23-454G7.1	chr1	150680000	150700000	25.3831	-9.15403	34.5371	20000
chr1	150562524	150993435	Hmcn1	chr1	150700000	150720000	18.477	-12.066	30.543	20000
chr1	150625266	150783499	RP23-454G7.1	chr1	150700000	150720000	18.477	-12.066	30.543	20000
chr1	150562524	150993435	Hmcn1	chr1	150780000	150800000	20.7561	-8.82312	29.5792	20000
chr1	150625266	150783499	RP23-454G7.1	chr1	150780000	150800000	20.7561	-8.82312	29.5792	3499
chr1	150562524	150993435	Hmcn1	chr1	150800000	150820000	11.9484	-14.5247	26.4731	20000
chr1	150562524	150993435	Hmcn1	chr1	150820000	150840000	21.7418	-10.6219	32.3637	20000
chr1	151182537	151184243	RP23-393I20.2	chr1	151180000	151200000	30.2643	-0.0107249	30.275	1706
chr1	151192376	151194054	RP23-393I20.6	chr1	151180000	151200000	30.2643	-0.0107249	30.275	1678
chr1	151198448	151199350	RP23-393I20.5	chr1	151180000	151200000	30.2643	-0.0107249	30.275	902
chr1	154201187	154205689	Zfp648	chr1	154200000	154220000	27.2338	-2.02213	29.2559	4502
chr1	159209135	159211141	RP23-375F6.3	chr1	159200000	159220000	26.0042	-6.17792	32.1821	2006
chr1	159614749	159684876	RP23-453J22.1	chr1	159620000	159640000	17.354	-11.527	28.881	20000
chr1	159614749	159684876	RP23-453J22.1	chr1	159640000	159660000	23.9408	-9.01117	32.952	20000
chr1	161494655	161505290	Tnfsf18	chr1	161480000	161500000	18.2768	-10.5212	28.7981	5345
chr1	164796644	164824266	Dpt	chr1	164780000	164800000	16.2445	-10.2516	26.4961	3356
chr1	166974023	166999728	RP24-192L21.1	chr1	166960000	166980000	20.1515	-8.10113	28.2526	5977
chr1	167001417	167091302	Fam78b	chr1	167060000	167080000	16.5041	-12.2917	28.7959	20000
chr1	167001417	167091302	Fam78b	chr1	167080000	167100000	21.1053	-11.145	32.2503	11302
chr1	167689237	167848741	Lmx1a	chr1	167680000	167700000	24.0027	-2.4402	26.4429	10763
chr1	167689237	167848741	Lmx1a	chr1	167720000	167740000	13.1737	-14.5845	27.7583	20000
chr1	168348534	168350808	RP24-93F24.1	chr1	168340000	168360000	20.3091	-7.66238	27.9715	2274
chr1	169655501	169695813	Rgs5	chr1	169680000	169700000	22.5501	-8.51789	31.068	15813
chr1	171917515	171953170	Slamf6	chr1	171920000	171940000	24.7782	-3.90606	28.6843	20000
chr1	172271709	172298064	Atp1a2	chr1	172280000	172300000	22.1042	-6.11452	28.2187	18064
chr1	172698055	172833031	Crp	chr1	172760000	172780000	15.2292	-13.0065	28.2358	20000
chr1	173076976	173077270	RP23-127L7.8	chr1	173060000	173080000	16.9281	-12.9718	29.8999	294
chr1	173519717	173535957	Ifi214	chr1	173500000	173520000	17.5815	-15.4381	33.0196	283
chr1	173630917	173647928	Ifi209	chr1	173620000	173640000	20.0562	-6.96479	27.021	9083
chr1	173849126	173942491	Mndal	chr1	173860000	173880000	15.4016	-11.6154	27.017	20000
chr1	173849126	173942491	Mndal	chr1	173920000	173940000	36.1206	-4.62329	40.7439	20000
chr1	173849126	173942491	Mndal	chr1	173940000	173960000	9.84195	-19.5545	29.3965	2491
chr1	174833785	174921819	Grem2	chr1	174900000	174920000	15.6006	-21.147	36.7475	20000
chr1	175698593	175815734	Wdr64	chr1	175760000	175780000	31.9675	-5.84403	37.8116	20000
chr1	175955455	175957398	RP24-531A1.2	chr1	175940000	175960000	19.5463	-11.096	30.6423	1943
chr1	182467260	182517608	Capn2	chr1	182500000	182520000	26.1132	-1.65293	27.7661	17608
chr1	193153111	193172023	Irf6	chr1	193140000	193160000	25.963	-2.23806	28.2011	6889
chr1	194212187	194222759	RP23-204C6.1	chr1	194200000	194220000	28.593	0.35435	28.2387	7813
chr1	195220051	195222766	RP23-109O14.1	chr1	195220000	195240000	9.21974	-17.8756	27.0953	2715
chr1	195321283	195323493	RP23-442A6.1	chr1	195320000	195340000	11.72	-18.4879	30.2079	2210
chr10	8204756	8518825	Ust	chr10	8400000	8420000	26.552	-0.0948631	26.6468	20000
chr10	10686059	11082356	Grm1	chr10	10980000	11000000	25.2409	-6.3226	31.5635	20000
chr10	11035916	11036144	RP23-461E22.3	chr10	11020000	11040000	15.4908	-16.4029	31.8937	228
chr10	10686059	11082356	Grm1	chr10	11020000	11040000	15.4908	-16.4029	31.8937	20000
chr10	12916648	12923090	RP23-82B19.2	chr10	12900000	12920000	20.2433	-6.55431	26.7977	3352
chr10	12938209	12964298	Stx11	chr10	12940000	12960000	25.2625	-8.0383	33.3008	20000
chr10	13647054	13868980	Aig1	chr10	13740000	13760000	23.7686	-2.9283	26.6969	20000
chr10	14402583	14545179	Adgrg6	chr10	14540000	14560000	35.636	-2.6599	38.2959	5179
chr10	14544490	14551031	RP23-378J3.3	chr10	14540000	14560000	35.636	-2.6599	38.2959	6541
chr10	18879735	18887029	RP23-440F7.5	chr10	18860000	18880000	22.4302	-4.49154	26.9217	265
chr10	20398004	20725078	Pde7b	chr10	20680000	20700000	17.8765	-10.8239	28.7004	20000
chr10	21124935	21160984	Myb	chr10	21160000	21180000	24.5584	-2.01163	26.5701	984
chr10	21177627	21189182	RP23-395M5.7	chr10	21160000	21180000	24.5584	-2.01163	26.5701	2373
chr10	22224280	22253819	RP24-547D11.6	chr10	22220000	22240000	24.7382	-4.52916	29.2673	15720
chr10	22158569	22374139	Raet1e	chr10	22220000	22240000	24.7382	-4.52916	29.2673	20000
chr10	22158586	22288849	H60b	chr10	22220000	22240000	24.7382	-4.52916	29.2673	20000
chr10	22187013	22302835	RP24-547D11.2	chr10	22220000	22240000	24.7382	-4.52916	29.2673	20000
chr10	23102963	23350786	Eya4	chr10	23300000	23320000	21.6354	-12.1168	33.7522	20000
chr10	24549441	24597108	RP23-234P12.1	chr10	24540000	24560000	13.0742	-19.9344	33.0086	10559
chr10	25536386	25673343	RP23-451H6.1	chr10	25640000	25660000	16.4268	-10.3946	26.8214	20000
chr10	25912331	26079052	Tmem200a	chr10	25920000	25940000	18.1063	-10.0056	28.1119	20000
chr10	25912331	26079052	Tmem200a	chr10	26060000	26080000	27.8285	-1.28757	29.116	19052
chr10	26107789	26108421	RP23-356P21.1	chr10	26100000	26120000	17.8851	-9.34611	27.2312	632
chr10	28074820	28597397	Ptprk	chr10	28220000	28240000	26.9381	-3.72414	30.6622	20000
chr10	28074820	28597397	Ptprk	chr10	28340000	28360000	22.681	-5.68249	28.3635	20000
chr10	28668360	28883818	Themis	chr10	28760000	28780000	19.6282	-20.7029	40.3311	20000
chr10	28972288	28986303	RP23-262P15.1	chr10	28980000	29000000	21.687	-6.92276	28.6097	6303
chr10	29143839	29199630	Soga3	chr10	29160000	29180000	14.1837	-12.3953	26.5791	20000
chr10	29534717	29614471	RP23-198D4.2	chr10	29540000	29560000	21.6068	-6.48911	28.0959	20000
chr10	29534717	29614471	RP23-198D4.2	chr10	29600000	29620000	25.4786	-8.15871	33.6373	14471
chr10	31332376	31445958	Tpd52l1	chr10	31380000	31400000	18.1267	-9.49292	27.6197	20000
chr10	31398923	31414401	RP23-88C11.1	chr10	31380000	31400000	18.1267	-9.49292	27.6197	1077
chr10	31689310	32890462	Nkain2	chr10	31900000	31920000	16.1711	-13.0304	29.2015	20000
chr10	31689310	32890462	Nkain2	chr10	32000000	32020000	33.5956	-5.48802	39.0836	20000
chr10	31689310	32890462	Nkain2	chr10	32060000	32080000	34.6749	-2.48485	37.1597	20000
chr10	31689310	32890462	Nkain2	chr10	32600000	32620000	20.776	-16.1224	36.8983	20000
chr10	33080554	33476709	Trdn	chr10	33120000	33140000	26.2015	-8.96688	35.1683	20000
chr10	33080554	33476709	Trdn	chr10	33140000	33160000	20.7176	-16.0956	36.8132	20000
chr10	33171710	33172486	RP24-559D16.3	chr10	33160000	33180000	24.4445	-3.54647	27.9909	776
chr10	33080554	33476709	Trdn	chr10	33160000	33180000	24.4445	-3.54647	27.9909	20000
chr10	33222345	33256418	RP24-559D16.1	chr10	33220000	33240000	21.8437	-5.17074	27.0144	17655
chr10	33080554	33476709	Trdn	chr10	33220000	33240000	21.8437	-5.17074	27.0144	20000
chr10	33080554	33476709	Trdn	chr10	33280000	33300000	19.2385	-13.1239	32.3624	20000
chr10	33080554	33476709	Trdn	chr10	33380000	33400000	30.1694	-1.4485	31.6179	20000
chr10	33080554	33476709	Trdn	chr10	33420000	33440000	17.6428	-15.1892	32.832	20000
chr10	33080554	33476709	Trdn	chr10	33440000	33460000	12.2464	-14.1303	26.3767	20000
chr10	33580688	33583829	RP24-399H20.2	chr10	33580000	33600000	31.3377	2.61076	28.7269	3141
chr10	33512286	33624769	Clvs2	chr10	33580000	33600000	31.3377	2.61076	28.7269	20000
chr10	33857721	33879532	Sult3a1	chr10	33840000	33860000	23.246	-3.72898	26.975	2279
chr10	34037597	34109815	Trappc3l	chr10	34100000	34120000	36.5409	7.20286	29.338	9815
chr10	36391592	36396928	RP24-198J23.1	chr10	36380000	36400000	22.1586	-10.9578	33.1164	5336
chr10	38295074	38313846	RP24-315I19.1	chr10	38300000	38320000	20.6237	-5.78332	26.407	13846
chr10	39282341	39323417	RP23-283A2.1	chr10	39300000	39320000	25.1509	-2.64858	27.7994	20000
chr10	39920382	39926923	2010001E11Rik	chr10	39920000	39940000	30.5602	-1.41007	31.9703	6541
chr10	39936855	39939963	RP24-170A20.7	chr10	39920000	39940000	30.5602	-1.41007	31.9703	3108
chr10	44902558	44943294	RP24-275P22.3	chr10	44920000	44940000	20.0399	-6.86414	26.904	20000
chr10	45807562	45852283	RP24-295B16.1	chr10	45800000	45820000	26.1148	-5.72592	31.8407	12438
chr10	47016652	47102832	RP24-165I13.1	chr10	47000000	47020000	19.3849	-8.68337	28.0683	3348
chr10	48411355	48411667	RP23-244G12.2	chr10	48400000	48420000	15.7851	-12.0871	27.8722	312
chr10	48678011	48681857	RP24-286B23.1	chr10	48660000	48680000	24.4658	-4.39233	28.8581	1989
chr10	48810278	48810481	RP23-257B9.2	chr10	48800000	48820000	20.5457	-10.4844	31.0301	203
chr10	49700363	49702834	RP24-421G4.5	chr10	49700000	49720000	18.3165	-8.50225	26.8188	2471
chr10	50333764	50334749	RP23-309H21.1	chr10	50320000	50340000	18.2738	-9.60588	27.8797	985
chr10	51455980	51461404	RP23-202A18.2	chr10	51440000	51460000	25.5992	-2.52828	28.1274	4020
chr10	51863852	51970291	RP24-444M16.3	chr10	51920000	51940000	21.3721	-16.8481	38.2203	20000
chr10	52690533	53111622	Slc35f1	chr10	52860000	52880000	22.1831	-7.90644	30.0896	20000
chr10	52690533	53111622	Slc35f1	chr10	52900000	52920000	27.0445	-3.74908	30.7936	20000
chr10	54075922	54081081	RP23-475H6.1	chr10	54080000	54100000	21.9518	-6.69439	28.6462	1081
chr10	56909674	56914765	RP24-501G17.1	chr10	56900000	56920000	17.7878	-16.2795	34.0674	5091
chr10	63430098	65003667	Ctnna3	chr10	64820000	64840000	18.42	-24.3113	42.7313	20000
chr10	63430098	65003667	Ctnna3	chr10	64880000	64900000	13.5733	-15.8653	29.4386	20000
chr10	63430098	65003667	Ctnna3	chr10	64900000	64920000	18.8467	-14.1513	32.998	20000
chr10	68723646	68782650	Tmem26	chr10	68760000	68780000	27.8838	-2.06789	29.9517	20000
chr10	70868644	70934324	RP23-440N1.3	chr10	70880000	70900000	18.1215	-16.4506	34.5721	20000
chr10	72026982	72111778	RP23-218D7.1	chr10	72020000	72040000	18.3506	-18.2685	36.6191	13018
chr10	77706626	77706975	RP23-345N8.11	chr10	77700000	77720000	19.4133	-7.87447	27.2877	349
chr10	77711457	77712009	RP23-345N8.10	chr10	77700000	77720000	19.4133	-7.87447	27.2877	552
chr10	77715807	77716169	RP23-345N8.12	chr10	77700000	77720000	19.4133	-7.87447	27.2877	362
chr10	77686569	77887021	Tspear	chr10	77700000	77720000	19.4133	-7.87447	27.2877	20000
chr10	78780496	78814765	Slc1a6	chr10	78800000	78820000	25.3583	-6.64528	32.0035	14765
chr10	81901911	81930480	Zfp781	chr10	81920000	81940000	34	7.06349	26.9365	10480
chr10	84502032	84502269	RP23-269O24.6	chr10	84500000	84520000	19.2001	-8.57853	27.7786	237
chr10	84518045	84523270	RP23-269O24.7	chr10	84500000	84520000	19.2001	-8.57853	27.7786	1955
chr10	85220942	85266392	RP23-132J19.1	chr10	85240000	85260000	13.6327	-17.7093	31.3419	20000
chr10	85313488	85314439	RP23-132J19.2	chr10	85300000	85320000	10.0006	-16.3517	26.3524	951
chr10	85386814	85660292	Btbd11	chr10	85460000	85480000	18.4708	-10.3517	28.8225	20000
chr10	87058045	87230589	RP23-168H19.1	chr10	87060000	87080000	20.9361	-16.7511	37.6872	20000
chr10	87058045	87230589	RP23-168H19.1	chr10	87080000	87100000	22.5568	-8.08125	30.6381	20000
chr10	87058045	87230589	RP23-168H19.1	chr10	87100000	87120000	18.4385	-8.09694	26.5355	20000
chr10	87058045	87230589	RP23-168H19.1	chr10	87180000	87200000	16.6634	-11.9605	28.6239	20000
chr10	91888829	91953580	RP23-384F19.1	chr10	91900000	91920000	23.81	-5.85888	29.6689	20000
chr10	92071037	92165170	Rmst	chr10	92120000	92140000	19.6935	-9.35427	29.0478	20000
chr10	92171301	92375373	RP23-237H8.6	chr10	92280000	92300000	21.4562	-9.19113	30.6473	20000
chr10	92171301	92375373	RP23-237H8.6	chr10	92340000	92360000	24.8183	-3.19503	28.0133	20000
chr10	92171301	92375373	RP23-237H8.6	chr10	92360000	92380000	16.7633	-10.0299	26.7933	15373
chr10	96310131	96362367	RP24-447J10.2	chr10	96340000	96360000	25.522	-4.03745	29.5595	20000
chr10	96336090	96345824	RP24-447J10.3	chr10	96340000	96360000	25.522	-4.03745	29.5595	5824
chr10	97714772	97753702	RP23-346B18.3	chr10	97700000	97720000	13.0534	-25.0146	38.068	5228
chr10	97681414	97967090	RP23-346B18.2	chr10	97700000	97720000	13.0534	-25.0146	38.068	20000
chr10	97714772	97753702	RP23-346B18.3	chr10	97720000	97740000	20.369	-13.9065	34.2755	20000
chr10	97681414	97967090	RP23-346B18.2	chr10	97720000	97740000	20.369	-13.9065	34.2755	20000
chr10	98299927	98351874	RP23-323O18.1	chr10	98320000	98340000	16.0905	-11.0851	27.1757	20000
chr10	99233117	99243062	RP23-193A14.4	chr10	99240000	99260000	28.5441	-3.43294	31.9771	3062
chr10	101681487	102391469	Mgat4c	chr10	101800000	101820000	25.8927	-5.71038	31.6031	20000
chr10	101681487	102391469	Mgat4c	chr10	102020000	102040000	14.0942	-12.9389	27.0331	20000
chr10	101681487	102391469	Mgat4c	chr10	102120000	102140000	25.2461	-9.35877	34.6048	20000
chr10	101681487	102391469	Mgat4c	chr10	102160000	102180000	12.6416	-15.877	28.5185	20000
chr10	101681487	102391469	Mgat4c	chr10	102240000	102260000	24.4711	-12.5595	37.0306	20000
chr10	102512222	102549736	Rassf9	chr10	102500000	102520000	13.308	-19.501	32.8089	7778
chr10	102998707	103030215	Alx1	chr10	102980000	103000000	25.2928	-9.7303	35.0231	1293
chr10	103046031	103236322	Lrriq1	chr10	103100000	103120000	27.8167	-6.09635	33.9131	20000
chr10	103507362	103566565	RP23-220P13.3	chr10	103500000	103520000	22.2804	-13.493	35.7734	12638
chr10	103512928	103571685	RP23-220P13.4	chr10	103500000	103520000	22.2804	-13.493	35.7734	7072
chr10	106074227	106079076	RP24-378K7.2	chr10	106060000	106080000	23.776	-8.57885	32.3549	4849
chr10	106470339	106935952	Ppfia2	chr10	106560000	106580000	13.9061	-16.837	30.743	20000
chr10	106555195	106602480	RP24-545O17.2	chr10	106560000	106580000	13.9061	-16.837	30.743	20000
chr10	106470339	106935952	Ppfia2	chr10	106600000	106620000	17.5455	-9.62207	27.1676	20000
chr10	106555195	106602480	RP24-545O17.2	chr10	106600000	106620000	17.5455	-9.62207	27.1676	2480
chr10	106470339	106935952	Ppfia2	chr10	106660000	106680000	26.6466	-11.5173	38.1639	20000
chr10	106470339	106935952	Ppfia2	chr10	106680000	106700000	18.9854	-8.01685	27.0022	20000
chr10	106470339	106935952	Ppfia2	chr10	106820000	106840000	24.4366	-5.34343	29.78	20000
chr10	107271686	107421474	Lin7a	chr10	107400000	107420000	19.3391	-11.5401	30.8792	20000
chr10	107436421	107437359	RP23-208M17.1	chr10	107420000	107440000	19.535	-7.09608	26.6311	938
chr10	107271686	107421474	Lin7a	chr10	107420000	107440000	19.535	-7.09608	26.6311	1474
chr10	107517049	107720051	Ptprq	chr10	107560000	107580000	16.8345	-15.405	32.2396	20000
chr10	107517049	107720051	Ptprq	chr10	107580000	107600000	10.2847	-17.9799	28.2647	20000
chr10	107517049	107720051	Ptprq	chr10	107600000	107620000	20.3591	-11.6603	32.0193	20000
chr10	107517049	107720051	Ptprq	chr10	107620000	107640000	18.4844	-15.3742	33.8587	20000
chr10	107517049	107720051	Ptprq	chr10	107700000	107720000	17.9061	-10.4484	28.3546	20000
chr10	108497650	109010982	Syt1	chr10	108960000	108980000	14.5528	-13.4423	27.9951	20000
chr10	112271121	112467024	Kcnc2	chr10	112420000	112440000	20.2558	-14.5717	34.8275	20000
chr10	114398823	114802307	Trhde	chr10	114380000	114400000	26.9101	-1.17439	28.0845	1177
chr10	114398823	114802307	Trhde	chr10	114400000	114420000	30.5984	-9.83674	40.4351	20000
chr10	114398823	114802307	Trhde	chr10	114440000	114460000	17.6643	-13.7365	31.4008	20000
chr10	114398823	114802307	Trhde	chr10	114460000	114480000	21.499	-8.53296	30.032	20000
chr10	114398823	114802307	Trhde	chr10	114520000	114540000	16.1035	-13.6826	29.7862	20000
chr10	114398823	114802307	Trhde	chr10	114540000	114560000	21.7917	-19.1012	40.8929	20000
chr10	114398823	114802307	Trhde	chr10	114600000	114620000	22.0803	-10.6909	32.7712	20000
chr10	114398823	114802307	Trhde	chr10	114620000	114640000	18.6076	-7.95011	26.5577	20000
chr10	116776535	116896919	Myrfl	chr10	116860000	116880000	21.6341	-7.09381	28.7279	20000
chr10	117277331	117282321	Lyz2	chr10	117280000	117300000	21.5409	-4.95417	26.4951	2321
chr10	117287797	117292868	Lyz1	chr10	117280000	117300000	21.5409	-4.95417	26.4951	5071
chr10	127801152	127846565	Rdh16	chr10	127840000	127860000	17.2237	-10.3098	27.5336	6565
chr10	127824284	127843938	Rdh18-ps	chr10	127840000	127860000	17.2237	-10.3098	27.5336	3938
chr10	127849928	127861176	Rdh19	chr10	127840000	127860000	17.2237	-10.3098	27.5336	10072
chr10	129657694	129662074	Olfr800	chr10	129640000	129660000	18.7533	-20.1871	38.9404	2306
chr10	129637484	129648326	Olfr799	chr10	129640000	129660000	18.7533	-20.1871	38.9404	8326
chr10	129735571	129741921	Olfr806	chr10	129740000	129760000	20.2713	-9.88562	30.1569	1921
chr10	129754092	129757793	Olfr807	chr10	129740000	129760000	20.2713	-9.88562	30.1569	3701
chr10	130203049	130214403	Olfr827	chr10	130200000	130220000	31.2849	-5.17586	36.4608	11354
chr10	130268152	130280240	Neurod4	chr10	130260000	130280000	17.3182	-13.4618	30.78	11848
chr10	130322870	130364111	Tespa1	chr10	130320000	130340000	10.276	-16.1214	26.3974	17130
chr11	11642203	11685400	RP23-373H2.5	chr11	11660000	11680000	17.3262	-10.7649	28.0911	20000
chr11	14072103	14179041	RP23-180B9.1	chr11	14100000	14120000	20.0706	-14.2076	34.2783	20000
chr11	16752203	16918158	Egfr	chr11	16780000	16800000	15.9399	-12.7943	28.7342	20000
chr11	16815431	16830702	Egfros	chr11	16820000	16840000	20.0237	-8.03321	28.057	10702
chr11	16752203	16918158	Egfr	chr11	16820000	16840000	20.0237	-8.03321	28.057	20000
chr11	23558058	23558842	RP23-188K3.5	chr11	23540000	23560000	22.45	-5.80799	28.258	784
chr11	24160528	24172824	RP23-365O24.3	chr11	24160000	24180000	27.8038	-2.804	30.6078	12296
chr11	24078056	24174123	Bcl11a	chr11	24160000	24180000	27.8038	-2.804	30.6078	14123
chr11	28751633	28815767	RP23-298H6.1	chr11	28740000	28760000	21.0502	-19.1091	40.1593	8367
chr11	32818529	32824605	Smim23	chr11	32820000	32840000	20.1494	-6.46511	26.6145	4605
chr11	35121224	35708507	Slit3	chr11	35420000	35440000	16.4066	-10.5608	26.9674	20000
chr11	36006656	37235964	Tenm2	chr11	36300000	36320000	17.8157	-11.3594	29.1751	20000
chr11	36006656	37235964	Tenm2	chr11	36520000	36540000	20.5795	-5.98262	26.5622	20000
chr11	36006656	37235964	Tenm2	chr11	36540000	36560000	26.8256	0.22121	26.6044	20000
chr11	36006656	37235964	Tenm2	chr11	36780000	36800000	26.2125	-3.46001	29.6725	20000
chr11	40008194	40337831	RP23-31O3.1	chr11	40020000	40040000	10.1367	-19.2852	29.4219	20000
chr11	40008194	40337831	RP23-31O3.1	chr11	40080000	40100000	20.6518	-9.51236	30.1641	20000
chr11	40474718	40475677	RP23-287B6.3	chr11	40460000	40480000	19.3484	-9.27528	28.6236	959
chr11	43774606	43901210	Adra1b	chr11	43820000	43840000	29.4011	-2.26684	31.6679	20000
chr11	43774606	43901210	Adra1b	chr11	43860000	43880000	17.9211	-16.8115	34.7326	20000
chr11	43774606	43901210	Adra1b	chr11	43880000	43900000	25.0334	-2.09638	27.1298	20000
chr11	43774606	43901210	Adra1b	chr11	43900000	43920000	17.5415	-9.30999	26.8514	1210
chr11	43959089	44134987	RP23-266C4.1	chr11	43980000	44000000	17.0201	-10.9501	27.9701	20000
chr11	44617317	45008091	Ebf1	chr11	44620000	44640000	24.6082	-2.06803	26.6762	20000
chr11	44617317	45008091	Ebf1	chr11	44760000	44780000	21.1057	-7.1621	28.2678	20000
chr11	44617317	45008091	Ebf1	chr11	44800000	44820000	22.6219	-6.37403	28.9959	20000
chr11	44617317	45008091	Ebf1	chr11	44940000	44960000	22.8926	-10.1765	33.0691	20000
chr11	44617317	45008091	Ebf1	chr11	44980000	45000000	22.023	-4.89646	26.9195	20000
chr11	45102866	45116928	RP23-32G8.2	chr11	45100000	45120000	20.6975	-12.5193	33.2168	14062
chr11	46055992	46147343	Adam19	chr11	46080000	46100000	24.6282	-4.16365	28.7919	20000
chr11	48904656	48992226	RP23-14F5.7	chr11	48960000	48980000	21.0826	-5.50866	26.5913	20000
chr11	48946150	48979398	9930111J21Rik1	chr11	48960000	48980000	21.0826	-5.50866	26.5913	19398
chr11	48978889	49135387	Olfr56	chr11	48960000	48980000	21.0826	-5.50866	26.5913	1111
chr11	48978889	49135387	Olfr56	chr11	49020000	49040000	21.6239	-5.02887	26.6528	20000
chr11	49015874	49051242	9930111J21Rik2	chr11	49020000	49040000	21.6239	-5.02887	26.6528	20000
chr11	49142274	49150453	Olfr1395	chr11	49140000	49160000	26.3384	-2.98898	29.3274	8179
chr11	49154377	49162854	Olfr1394	chr11	49140000	49160000	26.3384	-2.98898	29.3274	5623
chr11	49154377	49162854	Olfr1394	chr11	49160000	49180000	28.0333	-2.16921	30.2025	2854
chr11	49304741	49320021	Olfr10	chr11	49300000	49320000	25.6398	-2.60082	28.2406	15259
chr11	50872720	50887651	Zfp454	chr11	50880000	50900000	23.2427	-4.90043	28.1431	7651
chr11	50898712	50916165	Zfp2	chr11	50880000	50900000	23.2427	-4.90043	28.1431	1288
chr11	55772088	56070848	RP23-339O7.1	chr11	55760000	55780000	19.1045	-7.46225	26.5668	7912
chr11	56459349	56460074	RP23-399N2.1	chr11	56460000	56480000	19.6195	-9.79104	29.4105	74
chr11	58379043	58390728	Lypd8	chr11	58380000	58400000	23.1582	-4.24496	27.4032	10728
chr11	58392769	58393560	RP23-465K20.3	chr11	58380000	58400000	23.1582	-4.24496	27.4032	791
chr11	62761236	62765554	Zfp286os	chr11	62760000	62780000	12.1107	-14.4713	26.582	4318
chr11	62752577	62789462	Zfp286	chr11	62760000	62780000	12.1107	-14.4713	26.582	20000
chr11	62951193	62993095	Cdrt4	chr11	62980000	63000000	22.2446	-6.72679	28.9714	13095
chr11	62990453	63004134	Cdrt4os1	chr11	62980000	63000000	22.2446	-6.72679	28.9714	9547
chr11	66168035	66301237	RP23-280G3.2	chr11	66280000	66300000	21.4715	-11.7333	33.2049	20000
chr11	66211725	66525964	Shisa6	chr11	66280000	66300000	21.4715	-11.7333	33.2049	20000
chr11	66168035	66301237	RP23-280G3.2	chr11	66300000	66320000	23.9542	-12.342	36.2963	1237
chr11	66211725	66525964	Shisa6	chr11	66300000	66320000	23.9542	-12.342	36.2963	20000
chr11	66211725	66525964	Shisa6	chr11	66340000	66360000	14.782	-12.8614	27.6435	20000
chr11	66211725	66525964	Shisa6	chr11	66460000	66480000	17.8839	-9.02347	26.9074	20000
chr11	67455437	67688990	Gas7	chr11	67440000	67460000	27.2563	-1.26479	28.5211	4563
chr11	67455437	67688990	Gas7	chr11	67480000	67500000	26.0627	-6.30224	32.365	20000
chr11	67695326	67703333	Rcvrn	chr11	67680000	67700000	25.0616	-1.28495	26.3466	4674
chr11	67455437	67688990	Gas7	chr11	67680000	67700000	25.0616	-1.28495	26.3466	8990
chr11	67661502	67771153	Glp2r	chr11	67680000	67700000	25.0616	-1.28495	26.3466	20000
chr11	67774608	67789898	Gsg1l2	chr11	67760000	67780000	20.3273	-7.38623	27.7135	5392
chr11	67661502	67771153	Glp2r	chr11	67760000	67780000	20.3273	-7.38623	27.7135	11153
chr11	68432121	68497849	Pik3r5	chr11	68440000	68460000	21.8086	-10.3455	32.1541	20000
chr11	68432121	68497849	Pik3r5	chr11	68460000	68480000	17.4303	-9.02246	26.4528	20000
chr11	71512377	71573183	RP23-64N1.1	chr11	71520000	71540000	28.0818	1.04018	27.0417	20000
chr11	71647076	71658477	RP23-73C1.1	chr11	71640000	71660000	18.2611	-8.84389	27.105	11401
chr11	71739397	71740466	RP23-223C15.2	chr11	71740000	71760000	21.9633	-5.68476	27.6481	466
chr11	71749920	71789647	Wscd1	chr11	71740000	71760000	21.9633	-5.68476	27.6481	10080
chr11	73234292	73261242	Trpv1	chr11	73240000	73260000	20.5727	-9.37351	29.9462	20000
chr11	73329741	73346044	Spata22	chr11	73340000	73360000	18.5225	-8.75618	27.2787	6044
chr11	73329741	73355913	RP23-213I10.15	chr11	73340000	73360000	18.5225	-8.75618	27.2787	15913
chr11	73350783	73355951	Olfr20	chr11	73340000	73360000	18.5225	-8.75618	27.2787	5168
chr11	73371246	73377836	Olfr376	chr11	73360000	73380000	19.2191	-11.9274	31.1464	6590
chr11	73388081	73392214	Olfr377-ps1	chr11	73380000	73400000	35.9383	-8.12544	44.0638	4133
chr11	73393010	73399614	Olfr1	chr11	73380000	73400000	35.9383	-8.12544	44.0638	6604
chr11	73424609	73428477	Olfr378	chr11	73420000	73440000	20.6237	-6.54174	27.1655	3868
chr11	73433291	73434224	Olfr379-ps1	chr11	73420000	73440000	20.6237	-6.54174	27.1655	933
chr11	73782964	73790446	Olfr390	chr11	73780000	73800000	24.8538	-10.8613	35.7151	7482
chr11	73797861	73803052	Olfr391-ps	chr11	73780000	73800000	24.8538	-10.8613	35.7151	2139
chr11	73774849	73780713	Olfr389	chr11	73780000	73800000	24.8538	-10.8613	35.7151	713
chr11	74205664	74211379	Olfr43	chr11	74200000	74220000	25.9886	-6.83473	32.8233	5715
chr11	74330281	74338031	Olfr410	chr11	74320000	74340000	25.1077	-7.88525	32.993	7750
chr11	74345129	74352650	Olfr411	chr11	74340000	74360000	21.3632	-8.5042	29.8674	7521
chr11	80880169	81968457	Asic2	chr11	80960000	80980000	22.2425	-5.21764	27.4601	20000
chr11	80880169	81968457	Asic2	chr11	81220000	81240000	21.497	-10.3599	31.8569	20000
chr11	81385013	81402491	RP23-206E3.1	chr11	81380000	81400000	21.1953	-8.62143	29.8167	14987
chr11	80880169	81968457	Asic2	chr11	81380000	81400000	21.1953	-8.62143	29.8167	20000
chr11	80880169	81968457	Asic2	chr11	81680000	81700000	18.0933	-11.8328	29.9261	20000
chr11	80880169	81968457	Asic2	chr11	81740000	81760000	18.6113	-12.7294	31.3407	20000
chr11	80880169	81968457	Asic2	chr11	81780000	81800000	15.7612	-12.6093	28.3705	20000
chr11	81983119	82019967	RP23-350G1.5	chr11	82000000	82020000	17.4845	-10.7378	28.2223	19967
chr11	89300638	89302332	Nog	chr11	89300000	89320000	28.7786	-2.50957	31.2882	1694
chr11	89302723	89309428	RP23-205A9.3	chr11	89300000	89320000	28.7786	-2.50957	31.2882	6705
chr11	90187683	90251255	RP23-220F20.2	chr11	90200000	90220000	14.581	-12.5449	27.1259	20000
chr11	90188108	90267581	RP23-220F20.4	chr11	90200000	90220000	14.581	-12.5449	27.1259	20000
chr11	99602646	99603308	RP23-272C1.9	chr11	99600000	99620000	23.0339	-7.06041	30.0943	662
chr11	99609794	99610189	RP23-272C1.10	chr11	99600000	99620000	23.0339	-7.06041	30.0943	395
chr11	99619619	99620435	RP23-132J20.2	chr11	99600000	99620000	23.0339	-7.06041	30.0943	381
chr11	99614019	99614846	Krtap2-4	chr11	99600000	99620000	23.0339	-7.06041	30.0943	827
chr11	99683618	99683740	RP23-132J20.34	chr11	99680000	99700000	18.3625	-15.5559	33.9184	122
chr11	99690588	99690740	RP23-132J20.32	chr11	99680000	99700000	18.3625	-15.5559	33.9184	152
chr11	99948475	99949551	Krtap9-5	chr11	99940000	99960000	16.3303	-11.43	27.7603	1076
chr11	99955607	99956023	RP23-374H24.3	chr11	99940000	99960000	16.3303	-11.43	27.7603	416
chr11	109797183	109802796	RP23-103A1.3	chr11	109780000	109800000	22.8017	-4.11376	26.9154	2817
chr11	109787651	109828046	RP23-103A1.2	chr11	109780000	109800000	22.8017	-4.11376	26.9154	12349
chr11	109787651	109828046	RP23-103A1.2	chr11	109820000	109840000	21.8131	-7.88468	29.6978	8046
chr11	110176820	110251776	Abca6	chr11	110200000	110220000	24.6035	-1.72196	26.3254	20000
chr11	112663927	112781976	RP23-349B9.1	chr11	112740000	112760000	18.6813	-12.3287	31.01	20000
chr12	6699753	6803300	RP23-478I20.1	chr12	6740000	6760000	13.9906	-15.0901	29.0806	20000
chr12	7524002	7859766	RP23-430F12.1	chr12	7780000	7800000	23.607	-6.41042	30.0174	20000
chr12	10322866	10326643	RP23-246F14.4	chr12	10320000	10340000	9.6204	-18.5079	28.1283	3777
chr12	10446388	10531303	RP23-105H5.4	chr12	10460000	10480000	13.34	-15.2886	28.6287	20000
chr12	14013084	14057866	RP24-120L6.3	chr12	14000000	14020000	19.6564	-8.81561	28.472	6916
chr12	16535669	16610966	Lpin1	chr12	16600000	16620000	16.7785	-9.68556	26.4641	10966
chr12	17284721	17329359	Atp6v1c2	chr12	17320000	17340000	33.262	4.00377	29.2582	9359
chr12	18853840	18906503	RP23-27M3.3	chr12	18860000	18880000	29.3119	-2.14845	31.4604	20000
chr12	20417722	20418442	RP24-177N8.2	chr12	20400000	20420000	25.0366	-2.47473	27.5114	720
chr12	22203105	22208643	RP23-71I22.2	chr12	22200000	22220000	17.5439	-8.96465	26.5085	5538
chr12	22516453	22517317	RP23-391L12.1	chr12	22500000	22520000	18.771	-10.656	29.427	864
chr12	23112535	23115584	RP23-249A17.1	chr12	23100000	23120000	14.6649	-11.7309	26.3959	3049
chr12	24176380	24179269	RP23-128I24.1	chr12	24160000	24180000	17.9214	-13.2416	31.163	2889
chr12	27050950	27160633	RP23-195H19.1	chr12	27160000	27180000	22.5017	-5.47521	27.977	633
chr12	35602544	35694682	RP23-56P12.2	chr12	35600000	35620000	17.677	-13.6214	31.2984	17456
chr12	36326341	36331936	RP23-98E22.2	chr12	36320000	36340000	23.8638	-6.97544	30.8393	5595
chr12	36381450	36689503	Ispd	chr12	36460000	36480000	15.5895	-12.9531	28.5426	20000
chr12	36381450	36689503	Ispd	chr12	36500000	36520000	20.6985	-7.55298	28.2514	20000
chr12	36381450	36689503	Ispd	chr12	36560000	36580000	11.9849	-19.7989	31.7838	20000
chr12	37108540	37179534	Meox2	chr12	37140000	37160000	13.7504	-20.0033	33.7537	20000
chr12	37049217	37147149	RP23-96D14.5	chr12	37140000	37160000	13.7504	-20.0033	33.7537	7149
chr12	37241641	37582202	Agmo	chr12	37400000	37420000	30.1668	-2.65876	32.8256	20000
chr12	37241641	37582202	Agmo	chr12	37420000	37440000	12.3886	-15.036	27.4246	20000
chr12	37817726	38634239	Dgkb	chr12	37980000	38000000	20.4977	-10.6386	31.1363	20000
chr12	38552808	38614521	RP23-268E1.3	chr12	38560000	38580000	16.3342	-12.5318	28.866	20000
chr12	37817726	38634239	Dgkb	chr12	38560000	38580000	16.3342	-12.5318	28.866	20000
chr12	39397653	39398556	RP23-269A11.1	chr12	39380000	39400000	32.0054	-3.66608	35.6715	903
chr12	40005447	40038025	Arl4a	chr12	40000000	40020000	24.196	-7.73519	31.9312	14553
chr12	48903821	48906044	Olfr1400-ps1	chr12	48900000	48920000	28.8073	-4.84766	33.655	2223
chr12	49389652	49407360	RP24-490H13.4	chr12	49400000	49420000	35.5483	-0.983194	36.5315	7360
chr12	52699383	53155599	Akap6	chr12	52860000	52880000	26.1925	-2.02714	28.2197	20000
chr12	57951211	58077436	RP24-136E11.1	chr12	58040000	58060000	15.9467	-17.4152	33.3619	20000
chr12	58923194	58924459	RP23-135F1.4	chr12	58920000	58940000	25.4127	-1.79216	27.2048	1265
chr12	61499660	61521820	RP24-345D17.1	chr12	61500000	61520000	15.3097	-13.8699	29.1796	20000
chr12	61499660	61521820	RP24-345D17.1	chr12	61520000	61540000	27.5243	0.742419	26.7819	1820
chr12	61523150	61858342	Lrfn5	chr12	61520000	61540000	27.5243	0.742419	26.7819	16850
chr12	61523150	61858342	Lrfn5	chr12	61640000	61660000	14.2296	-16.5135	30.7432	20000
chr12	61523150	61858342	Lrfn5	chr12	61700000	61720000	16.3726	-10.5149	26.8875	20000
chr12	61523150	61858342	Lrfn5	chr12	61760000	61780000	17.6063	-15.5843	33.1906	20000
chr12	62257849	62260583	RP23-473M8.1	chr12	62240000	62260000	19.0933	-9.58554	28.6788	2151
chr12	63927954	63931761	RP24-342G10.2	chr12	63920000	63940000	19.0072	-8.86381	27.871	3807
chr12	64143748	64197261	RP24-468P7.2	chr12	64160000	64180000	26.4031	-4.30137	30.7045	20000
chr12	65187872	65213501	RP24-432B19.3	chr12	65200000	65220000	22.3621	-8.48676	30.8489	13501
chr12	66466060	67222549	Mdga2	chr12	67160000	67180000	28.046	-6.77651	34.8225	20000
chr12	68511818	68532231	RP23-434A8.4	chr12	68500000	68520000	20.3777	-9.26394	29.6416	8182
chr12	70244533	70347614	Trim9	chr12	70320000	70340000	18.9165	-7.62203	26.5386	20000
chr12	70347462	70351706	RP23-306C18.1	chr12	70340000	70360000	29.8429	-0.749872	30.5928	4244
chr12	70244533	70347614	Trim9	chr12	70340000	70360000	29.8429	-0.749872	30.5928	7614
chr12	72211752	72409054	Rtn1	chr12	72200000	72220000	27.2378	0.307689	26.9301	8248
chr12	74825345	74827722	RP24-228J18.1	chr12	74820000	74840000	27.4971	-0.939394	28.4365	2377
chr12	74842738	74849666	RP24-228J18.2	chr12	74840000	74860000	33.5598	0.827111	32.7327	6928
chr12	75308322	75401456	Rhoj	chr12	75380000	75400000	21.1828	-5.80371	26.9865	20000
chr12	76765589	76921412	Fntb	chr12	76800000	76820000	22.0272	-4.48917	26.5164	20000
chr12	76797960	76822908	Rab15	chr12	76800000	76820000	22.0272	-4.48917	26.5164	20000
chr12	78194242	78209029	RP24-454N4.1	chr12	78180000	78200000	24.0518	-14.1779	38.2297	5758
chr12	81197915	81333180	Slc8a3	chr12	81260000	81280000	19.4002	-9.99258	29.3928	20000
chr12	82588292	83162056	Rgs6	chr12	82580000	82600000	16.1878	-10.92	27.1077	11708
chr12	82588292	83162056	Rgs6	chr12	82820000	82840000	18.6015	-9.29547	27.897	20000
chr12	82588292	83162056	Rgs6	chr12	82860000	82880000	18.4169	-8.51211	26.929	20000
chr12	82588292	83162056	Rgs6	chr12	83100000	83120000	19.428	-7.41493	26.843	20000
chr12	87618869	87622955	RP23-465O13.1	chr12	87620000	87640000	42.3077	-10	52.3077	2955
chr12	87644118	87644620	RP23-465O13.5	chr12	87640000	87660000	15.5729	-16.0714	31.6443	502
chr12	88629764	88631878	RP24-434I23.2	chr12	88620000	88640000	34.2385	7.77991	26.4586	2114
chr12	88631356	88706819	RP23-55F17.1	chr12	88620000	88640000	34.2385	7.77991	26.4586	8644
chr12	88632269	88665399	RP24-178C15.1	chr12	88620000	88640000	34.2385	7.77991	26.4586	7731
chr12	88631356	88706819	RP23-55F17.1	chr12	88660000	88680000	22.9637	-5.3186	28.2823	20000
chr12	88632269	88665399	RP24-178C15.1	chr12	88660000	88680000	22.9637	-5.3186	28.2823	5399
chr12	90364252	90367678	RP24-273A7.2	chr12	90360000	90380000	15.4345	-18.054	33.4885	3426
chr12	90738201	90869235	RP23-218E7.2	chr12	90800000	90820000	29.2738	1.53381	27.74	20000
chr12	90753208	90969798	RP23-218E7.3	chr12	90800000	90820000	29.2738	1.53381	27.74	20000
chr12	95692226	95785215	Flrt2	chr12	95680000	95700000	29.8146	-1.73133	31.5459	7774
chr12	98076355	98108567	RP24-120I22.1	chr12	98100000	98120000	19.7416	-7.51962	27.2612	8567
chr12	98444817	98448334	RP23-359K17.2	chr12	98440000	98460000	26.5779	-1.62424	28.2022	3517
chr12	98429437	98578310	Kcnk10	chr12	98440000	98460000	26.5779	-1.62424	28.2022	20000
chr12	98429437	98578310	Kcnk10	chr12	98500000	98520000	19.0764	-8.95742	28.0338	20000
chr12	101404653	101626009	Catsperb	chr12	101420000	101440000	23.6107	-4.25962	27.8703	20000
chr12	102948859	103184065	Unc79	chr12	102940000	102960000	27.2332	-1.58019	28.8134	11141
chr12	103817856	103822243	RP23-122J17.9	chr12	103800000	103820000	16.256	-10.747	27.003	2144
chr12	103786113	103804362	RP23-122J17.8	chr12	103800000	103820000	16.256	-10.747	27.003	4362
chr12	103728156	103830373	Serpina1b	chr12	103800000	103820000	16.256	-10.747	27.003	20000
chr12	103834650	103842339	RP23-122J17.10	chr12	103840000	103860000	22.3162	-5.18318	27.4993	2339
chr12	103853589	103863562	Serpina1a	chr12	103840000	103860000	22.3162	-5.18318	27.4993	6411
chr12	103853589	103863562	Serpina1a	chr12	103860000	103880000	17.2475	-11.1169	28.3644	3562
chr12	103867846	103881511	RP23-122J17.11	chr12	103860000	103880000	17.2475	-11.1169	28.3644	12154
chr12	103894926	103904887	Serpina1c	chr12	103880000	103900000	20.0662	-7.31686	27.383	5074
chr12	103895897	103898784	RP23-309A11.2	chr12	103880000	103900000	20.0662	-7.31686	27.383	2887
chr12	103867846	103881511	RP23-122J17.11	chr12	103880000	103900000	20.0662	-7.31686	27.383	1511
chr12	104028769	104044443	Serpina12	chr12	104040000	104060000	17.3547	-15.0269	32.3816	4443
chr12	106837982	106878841	RP24-334D12.1	chr12	106860000	106880000	18.4857	-12.5307	31.0164	18841
chr12	107079360	107099673	RP23-80I4.1	chr12	107060000	107080000	17.1434	-11.5691	28.7126	640
chr12	107147164	107160207	RP23-80I4.3	chr12	107140000	107160000	20.2299	-6.66672	26.8966	12836
chr12	113254830	113260236	Igha	chr12	113240000	113260000	20.5333	-6.7971	27.3304	5170
chr12	113572927	113573402	Ighv5-1	chr12	113560000	113580000	27.6416	-9.00952	36.6511	475
chr12	113574245	113574681	Ighv2-1	chr12	113560000	113580000	27.6416	-9.00952	36.6511	436
chr12	113578504	113578990	Ighv5-2	chr12	113560000	113580000	27.6416	-9.00952	36.6511	486
chr12	113948282	113948796	Ighv4-1	chr12	113940000	113960000	23.086	-10.1159	33.2019	514
chr12	113964388	113964818	Ighv3-1	chr12	113960000	113980000	15.2501	-14.4248	29.6749	430
chr12	113968554	113968852	RP23-373N4.11	chr12	113960000	113980000	15.2501	-14.4248	29.6749	298
chr12	114196439	114196875	Ighv3-3	chr12	114180000	114200000	25.3802	-15.5732	40.9534	436
chr12	114366521	114366954	Ighv12-3	chr12	114360000	114380000	28.6597	-0.629489	29.2892	433
chr12	114434788	114435244	Ighv6-6	chr12	114420000	114440000	20.335	-6.27586	26.6108	456
chr12	114829264	114829697	Ighv1-31	chr12	114820000	114840000	31.0981	-4.16757	35.2656	433
chr12	114835223	114835656	Ighv1-32	chr12	114820000	114840000	31.0981	-4.16757	35.2656	433
chr12	115024026	115024459	Ighv8-4	chr12	115020000	115040000	28.9232	-0.105242	29.0285	433
chr12	115038227	115038520	Ighv1-48	chr12	115020000	115040000	28.9232	-0.105242	29.0285	293
chr12	115145487	115145919	Ighv1-52	chr12	115140000	115160000	24.607	-2.04842	26.6555	432
chr12	115158403	115158835	Ighv1-53	chr12	115140000	115160000	24.607	-2.04842	26.6555	432
chr12	115335082	115335514	Ighv1-59	chr12	115320000	115340000	25.8863	-4.35046	30.2367	432
chr12	115446409	115446869	Ighv1-62-2	chr12	115440000	115460000	26.0148	-11.4607	37.4755	460
chr12	115532056	115532485	Ighv1-65	chr12	115520000	115540000	15.2957	-14.1513	29.4469	429
chr12	115844016	115844309	Ighv8-15	chr12	115840000	115860000	20.9302	-12.8898	33.82	293
chr12	115847881	115848331	Ighv1-76	chr12	115840000	115860000	20.9302	-12.8898	33.82	450
chr12	115858008	115858301	Ighv8-16	chr12	115840000	115860000	20.9302	-12.8898	33.82	293
chr12	116077726	116146261	Vipr2	chr12	116120000	116140000	26.9353	-1.18701	28.1223	20000
chr12	116102769	116138648	RP24-386J17.2	chr12	116120000	116140000	26.9353	-1.18701	28.1223	18648
chr12	119314270	119469987	Macc1	chr12	119320000	119340000	19.777	-11.1474	30.9244	20000
chr12	119564371	119567251	RP24-173K19.2	chr12	119560000	119580000	27.0753	-2.50169	29.5769	2880
chr12	119945822	120021246	Tmem196	chr12	119940000	119960000	29.3152	-0.427019	29.7422	14178
chr13	4097498	4100831	RP23-193M8.5	chr13	4100000	4120000	26.0982	-11.9148	38.0131	831
chr13	4166503	4172845	RP23-193M8.6	chr13	4160000	4180000	10.1027	-18.1297	28.2324	6342
chr13	4486849	4523345	Akr1c20	chr13	4520000	4540000	18.1121	-9.36627	27.4784	3345
chr13	7446509	7465343	RP24-329L16.1	chr13	7440000	7460000	20.9467	-12.6972	33.6439	13491
chr13	8202866	8768747	Adarb2	chr13	8320000	8340000	17.5562	-12.0113	29.5674	20000
chr13	8202866	8768747	Adarb2	chr13	8380000	8400000	20.6312	-8.51592	29.1471	20000
chr13	12996125	13005383	Prl2c2	chr13	13000000	13020000	26.5447	-0.720238	27.2649	5383
chr13	13034858	13038936	RP24-574N19.4	chr13	13020000	13040000	26.9689	0.305146	26.6638	4078
chr13	13283832	13284247	RP23-9C19.5	chr13	13280000	13300000	23.4346	-9.97539	33.41	415
chr13	16273191	16277838	RP24-392E16.2	chr13	16260000	16280000	32.5414	4.05387	28.4876	4647
chr13	16857472	17695553	Sugct	chr13	17320000	17340000	16.0017	-12.3564	28.3581	20000
chr13	16857472	17695553	Sugct	chr13	17660000	17680000	27.5595	-7.23444	34.7939	20000
chr13	19645078	19697794	Nme8	chr13	19640000	19660000	13.495	-14.4914	27.9864	14922
chr13	19749682	19824257	Gpr141	chr13	19760000	19780000	18.6767	-7.83923	26.5159	20000
chr13	19749682	19824257	Gpr141	chr13	19800000	19820000	22.7265	-3.94676	26.6733	20000
chr13	22591980	22592930	Vmn1r205	chr13	22580000	22600000	15.8788	-16.0934	31.9722	950
chr13	22725646	22726718	Vmn1r207-ps	chr13	22720000	22740000	11.3126	-15.8859	27.1985	1072
chr13	22733090	22733633	Vmn1r-ps112	chr13	22720000	22740000	11.3126	-15.8859	27.1985	543
chr13	22736988	22738093	Vmn1r-ps113	chr13	22720000	22740000	11.3126	-15.8859	27.1985	1105
chr13	22883042	22884205	Vmn1r212	chr13	22880000	22900000	13.459	-21.9949	35.4539	1163
chr13	22897730	22898594	RP23-66B21.9	chr13	22880000	22900000	13.459	-21.9949	35.4539	864
chr13	23007656	23014482	Vmn1r213	chr13	23000000	23020000	18.1211	-15.4484	33.5695	6826
chr13	23249238	23250323	Vmn1r223	chr13	23240000	23260000	24.2382	-8.01922	32.2574	1085
chr13	25921033	25986293	RP23-265O1.1	chr13	25980000	26000000	13.0342	-20.2779	33.312	6293
chr13	26492554	26493180	RP23-169M24.1	chr13	26480000	26500000	21.9444	-13.194	35.1385	626
chr13	26968491	27058022	RP23-465I8.1	chr13	27000000	27020000	16.8562	-11.2357	28.0919	20000
chr13	27573922	27582171	Prl8a1	chr13	27580000	27600000	9.17585	-17.7353	26.9112	2171
chr13	28016212	28023559	Prl4a1	chr13	28000000	28020000	23.618	-10.4121	34.0301	3788
chr13	28016212	28023559	Prl4a1	chr13	28020000	28040000	32.0469	-9.15407	41.201	3559
chr13	29191746	29855674	Cdkal1	chr13	29240000	29260000	15.7823	-12.1685	27.9508	20000
chr13	30181716	30182144	RP23-232M10.3	chr13	30180000	30200000	21.2771	-5.23798	26.5151	428
chr13	30136489	30246717	Mboat1	chr13	30180000	30200000	21.2771	-5.23798	26.5151	20000
chr13	30136489	30246717	Mboat1	chr13	30220000	30240000	20.0588	-6.40078	26.4596	20000
chr13	33031202	33034560	RP23-391I11.9	chr13	33020000	33040000	19.1483	-17.2135	36.3618	3358
chr13	33027416	33041884	Serpinb9b	chr13	33020000	33040000	19.1483	-17.2135	36.3618	12584
chr13	33192959	33203129	Serpinb9d	chr13	33180000	33200000	24.6023	-4.24757	28.8498	7041
chr13	33395761	33405285	RP23-41L21.4	chr13	33380000	33400000	19.5485	-16.59	36.1386	4239
chr13	33395761	33405285	RP23-41L21.4	chr13	33400000	33420000	9.91405	-19.6053	29.5194	5285
chr13	33508127	33526311	RP23-41L21.2	chr13	33520000	33540000	23.6544	-9.20098	32.8553	6311
chr13	35167146	35172309	RP24-80P7.3	chr13	35160000	35180000	27.3224	-3.5068	30.8292	5163
chr13	35167927	35188017	RP24-80P7.1	chr13	35160000	35180000	27.3224	-3.5068	30.8292	12073
chr13	35659833	35874063	Cdyl	chr13	35640000	35660000	16.5281	-13.8043	30.3324	167
chr13	35603030	35660777	RP24-351I18.2	chr13	35640000	35660000	16.5281	-13.8043	30.3324	20000
chr13	36867178	37050244	F13a1	chr13	36980000	37000000	20.0537	-6.72674	26.7804	20000
chr13	36867178	37050244	F13a1	chr13	37040000	37060000	22.5565	-4.59595	27.1525	10244
chr13	38710054	38908255	RP23-31C10.4	chr13	38700000	38720000	21.9214	-5.99463	27.916	9946
chr13	39791438	39844840	RP24-374G16.3	chr13	39800000	39820000	21.5326	-10.8323	32.3649	20000
chr13	40001882	40361450	Ofcc1	chr13	40080000	40100000	22.1447	-7.09523	29.2399	20000
chr13	40001882	40361450	Ofcc1	chr13	40240000	40260000	16.8332	-10.4551	27.2883	20000
chr13	40001882	40361450	Ofcc1	chr13	40300000	40320000	22.5688	-4.40434	26.9732	20000
chr13	40559320	40606479	RP23-191J8.3	chr13	40560000	40580000	17.166	-13.2726	30.4386	20000
chr13	41865915	41913092	RP24-213G21.1	chr13	41860000	41880000	22.0953	-5.24133	27.3366	14085
chr13	43784775	43803132	Cd83	chr13	43800000	43820000	23.9472	-3.45011	27.3973	3132
chr13	44249460	44280449	RP24-496E14.2	chr13	44280000	44300000	15.4041	-14.153	29.557	449
chr13	44363836	44391117	RP23-416A5.4	chr13	44360000	44380000	13.8665	-21.9902	35.8567	16164
chr13	44363836	44391117	RP23-416A5.4	chr13	44380000	44400000	17.9422	-10.6281	28.5703	11117
chr13	48031773	48042471	RP23-347J22.3	chr13	48020000	48040000	24.0007	-4.12968	28.1304	8227
chr13	50099026	50104045	RP23-47D6.3	chr13	50080000	50100000	19.7065	-8.79058	28.4971	974
chr13	50467307	50475355	Nutm2	chr13	50460000	50480000	20.3023	-9.75103	30.0534	8048
chr13	50343583	50491741	RP23-76L8.1	chr13	50460000	50480000	20.3023	-9.75103	30.0534	20000
chr13	53912263	53915748	RP24-267I1.1	chr13	53900000	53920000	18.556	-12.8508	31.4067	3485
chr13	56609523	56639562	Tgfbi	chr13	56600000	56620000	24.0699	-3.67881	27.7487	10477
chr13	60029711	60116669	RP23-368L6.1	chr13	60100000	60120000	18.4965	-8.19511	26.6916	16669
chr13	60842612	60864475	RP23-105I10.5	chr13	60860000	60880000	19.2446	-11.1201	30.3647	4475
chr13	60842621	60896894	RP23-105I10.9	chr13	60860000	60880000	19.2446	-11.1201	30.3647	20000
chr13	60853230	60935590	RP23-105I10.6	chr13	60860000	60880000	19.2446	-11.1201	30.3647	20000
chr13	61000179	61005959	Ctsj	chr13	61000000	61020000	18.7773	-17.1207	35.898	5780
chr13	61035024	61040631	Ctsq	chr13	61020000	61040000	27.7945	-4.3768	32.1713	4976
chr13	61035024	61040631	Ctsq	chr13	61040000	61060000	22.4199	-5.82136	28.2412	631
chr13	61159204	61164256	Ctsr	chr13	61160000	61180000	29.7252	-9.57001	39.2952	4256
chr13	61195132	61203410	Cts6	chr13	61200000	61220000	23.4733	-6.83379	30.3071	3410
chr13	61298210	61303414	RP23-413E24.3	chr13	61300000	61320000	11.9257	-14.4477	26.3734	3414
chr13	61352461	61358197	Cts7	chr13	61340000	61360000	25.0296	-8.19392	33.2235	5736
chr13	65912526	65912759	RP23-80B14.6	chr13	65900000	65920000	45.7143	19.3524	26.3619	233
chr13	66669928	66698243	RP23-339L20.6	chr13	66660000	66680000	29.8473	3.10315	26.7441	10072
chr13	66669928	66698243	RP23-339L20.6	chr13	66680000	66700000	24.9963	-10.0618	35.0582	18243
chr13	66680954	66708957	RP23-150F23.3	chr13	66680000	66700000	24.9963	-10.0618	35.0582	19046
chr13	66682839	66688352	RP23-150F23.4	chr13	66680000	66700000	24.9963	-10.0618	35.0582	5513
chr13	66738371	66741313	RP24-195M2.2	chr13	66740000	66760000	27.8426	-5.05291	32.8955	1313
chr13	66809015	66815245	RP23-283J16.3	chr13	66800000	66820000	27.3926	-0.151167	27.5438	6230
chr13	68620043	68999541	Adcy2	chr13	68760000	68780000	26.2851	-3.41292	29.698	20000
chr13	68620043	68999541	Adcy2	chr13	68820000	68840000	18.4797	-9.61056	28.0902	20000
chr13	68620043	68999541	Adcy2	chr13	68920000	68940000	17.218	-9.72698	26.945	20000
chr13	68995537	68998019	RP23-198P13.1	chr13	68980000	69000000	28.6734	-4.57151	33.2449	2482
chr13	68998793	69031550	RP23-96D5.3	chr13	68980000	69000000	28.6734	-4.57151	33.2449	1207
chr13	68620043	68999541	Adcy2	chr13	68980000	69000000	28.6734	-4.57151	33.2449	19541
chr13	68998793	69031550	RP23-96D5.3	chr13	69020000	69040000	18.4786	-8.87946	27.358	11550
chr13	70676716	70681966	RP23-376D8.5	chr13	70660000	70680000	20.8493	-6.39707	27.2464	3284
chr13	70706233	70733207	RP24-155K11.2	chr13	70720000	70740000	18.1433	-8.32968	26.473	13207
chr13	71709055	71956552	RP24-207J5.1	chr13	71720000	71740000	17.3558	-13.7966	31.1523	20000
chr13	71709055	71956552	RP24-207J5.1	chr13	71800000	71820000	13.3245	-17.1605	30.485	20000
chr13	75089826	75134861	Pcsk1	chr13	75100000	75120000	21.0814	-11.5774	32.6588	20000
chr13	77135540	77613784	RP23-198N22.1	chr13	77280000	77300000	26.4767	-7.05648	33.5331	20000
chr13	78198017	78279391	RP23-471B6.2	chr13	78260000	78280000	22.1575	-7.77518	29.9327	19391
chr13	78374179	78384198	RP24-246F8.6	chr13	78360000	78380000	7.12635	-19.6606	26.7869	5821
chr13	79873085	80130468	RP24-197M20.1	chr13	80020000	80040000	20.2028	-13.2368	33.4396	20000
chr13	81095068	81633154	Adgrv1	chr13	81140000	81160000	43.6741	7.5896	36.0845	20000
chr13	81095068	81633154	Adgrv1	chr13	81200000	81220000	24.3747	-4.95155	29.3262	20000
chr13	83065457	83194347	RP23-296L12.1	chr13	83060000	83080000	16.5013	-16.0417	32.5429	14543
chr13	83504034	83667080	Mef2c	chr13	83560000	83580000	15.1861	-11.1314	26.3174	20000
chr13	83721381	83884194	RP23-88A13.2	chr13	83800000	83820000	8.86716	-23.3555	32.2226	20000
chr13	83891208	83928710	RP23-392G15.1	chr13	83880000	83900000	21.3248	-8.41782	29.7426	8792
chr13	83721381	83884194	RP23-88A13.2	chr13	83880000	83900000	21.3248	-8.41782	29.7426	4194
chr13	89539796	89611652	Hapln1	chr13	89600000	89620000	23.0221	-4.26796	27.2901	11652
chr13	91880400	92131656	Rasgrf2	chr13	91940000	91960000	15.0839	-14.8973	29.9811	20000
chr13	91880400	92131656	Rasgrf2	chr13	91960000	91980000	14.5205	-16.5136	31.0341	20000
chr13	91880400	92131656	Rasgrf2	chr13	92060000	92080000	11.9151	-14.6173	26.5325	20000
chr13	91880400	92131656	Rasgrf2	chr13	92080000	92100000	12.0599	-17.2225	29.2823	20000
chr13	91880400	92131656	Rasgrf2	chr13	92100000	92120000	17.5413	-11.9786	29.5199	20000
chr13	97283183	97285560	RP24-169I22.4	chr13	97280000	97300000	26.5664	-4.84765	31.4141	2377
chr13	97434970	97497007	Lncenc1	chr13	97420000	97440000	18.3043	-8.14453	26.4488	5030
chr13	97733498	97747411	RP23-79J21.1	chr13	97720000	97740000	24.8933	-6.53792	31.4312	6502
chr13	98354242	98359305	Foxd1	chr13	98340000	98360000	34.3256	-1.00857	35.3342	5063
chr13	105833453	105833678	RP24-387F20.1	chr13	105820000	105840000	24.0655	-6.92691	30.9924	225
chr13	105838547	106019783	RP24-573L8.1	chr13	105820000	105840000	24.0655	-6.92691	30.9924	1453
chr13	107414144	107414729	RP23-344D21.3	chr13	107400000	107420000	21.7371	-9.97609	31.7132	585
chr13	107469822	107482718	RP23-157D19.1	chr13	107460000	107480000	15.8496	-13.2805	29.1301	10178
chr13	108214404	108285683	Elovl7	chr13	108220000	108240000	17.3118	-10.246	27.5578	20000
chr13	110054187	110280996	Rab3c	chr13	110140000	110160000	19.4771	-8.95513	28.4322	20000
chr13	110627288	110642633	RP23-110M15.2	chr13	110640000	110660000	11.1459	-22.042	33.1879	2633
chr13	110627288	110642730	RP23-110M15.1	chr13	110640000	110660000	11.1459	-22.042	33.1879	2730
chr13	110903499	110908280	RP23-313E11.2	chr13	110900000	110920000	21.5976	-10.4138	32.0114	4781
chr13	110882852	110903846	RP23-313E11.1	chr13	110900000	110920000	21.5976	-10.4138	32.0114	3846
chr13	112288451	112384002	Ankrd55	chr13	112380000	112400000	14.2069	-20.2343	34.4412	4002
chr13	113171608	113225908	Gzmk	chr13	113160000	113180000	14.9203	-12.6071	27.5274	8392
chr13	114458663	114462047	RP23-155B20.2	chr13	114460000	114480000	12.4541	-13.9431	26.3973	2047
chr13	114833081	114932100	Itga2	chr13	114900000	114920000	19.2253	-8.19491	27.4202	20000
chr13	114953096	115101964	Itga1	chr13	114980000	115000000	23.5124	-2.84667	26.3591	20000
chr13	117602320	117987418	Hcn1	chr13	117600000	117620000	31.6495	0.211518	31.438	17680
chr13	117602320	117987418	Hcn1	chr13	117940000	117960000	29.4413	-4.21332	33.6547	20000
chr13	118669791	118792115	Fgf10	chr13	118780000	118800000	19.286	-7.45036	26.7364	12115
chr14	3030002	3038762	RP24-211P18.1	chr14	3020000	3040000	28.726	-2.40972	31.1357	8760
chr14	3186101	3262317	RP24-97G3.1	chr14	3220000	3240000	33.3333	-14.8148	48.1481	20000
chr14	3208488	3234351	RP23-338C22.2	chr14	3220000	3240000	33.3333	-14.8148	48.1481	14351
chr14	3428103	3594220	RP24-547N23.4	chr14	3520000	3540000	17.193	-26.5319	43.7248	20000
chr14	3512378	3543372	RP24-547N23.6	chr14	3520000	3540000	17.193	-26.5319	43.7248	20000
chr14	3751771	3782764	RP23-78D19.6	chr14	3760000	3780000	25.0774	-13.7681	38.8455	20000
chr14	3810074	3966518	RP24-366D9.1	chr14	3800000	3820000	33.486	2.58454	30.9015	9926
chr14	3822531	3884087	RP23-51D4.3	chr14	3820000	3840000	28.424	-7.48101	35.905	17469
chr14	3810074	3966518	RP24-366D9.1	chr14	3820000	3840000	28.424	-7.48101	35.905	20000
chr14	3963547	3970207	RP23-45E20.3	chr14	3960000	3980000	13.9348	-16.624	30.5589	6660
chr14	3810074	3966518	RP24-366D9.1	chr14	3960000	3980000	13.9348	-16.624	30.5589	6518
chr14	3998394	4007006	RP23-45E20.5	chr14	4000000	4020000	35.3218	1.51433	33.8075	7006
chr14	4023941	4041370	RP23-45E20.1	chr14	4020000	4040000	22.8095	-9.82143	32.631	16059
chr14	4023941	4041370	RP23-45E20.1	chr14	4040000	4060000	18.0717	-28.6012	46.6729	1370
chr14	4182576	4204895	RP24-426N16.2	chr14	4180000	4200000	39.8716	-7.28165	47.1532	17424
chr14	4415448	4443839	RP24-218O5.2	chr14	4420000	4440000	9.99689	-20.6439	30.6408	20000
chr14	4430992	4519452	RP24-218O5.5	chr14	4420000	4440000	9.99689	-20.6439	30.6408	9008
chr14	4555405	4562747	RP24-312N10.3	chr14	4560000	4580000	22.7935	-11.42	34.2135	2747
chr14	4551493	4585439	RP24-243P7.7	chr14	4560000	4580000	22.7935	-11.42	34.2135	20000
chr14	4593905	4622304	RP24-243P7.6	chr14	4620000	4640000	8.89423	-17.5	26.3942	2304
chr14	4632352	4640802	RP24-243P7.2	chr14	4620000	4640000	8.89423	-17.5	26.3942	7648
chr14	4709238	4717678	RP24-243P7.5	chr14	4700000	4720000	23.8061	-21.6905	45.4966	8440
chr14	4776337	4785002	RP24-70M22.3	chr14	4760000	4780000	27.1174	0.736187	26.3812	3663
chr14	4838106	4846867	RP24-70M22.5	chr14	4820000	4840000	23.2143	-30.2469	53.4612	1894
chr14	4838106	4846867	RP24-70M22.5	chr14	4840000	4860000	57.2878	-2.68132	59.9691	6867
chr14	4855576	4875851	RP24-192I1.1	chr14	4840000	4860000	57.2878	-2.68132	59.9691	4424
chr14	4855576	4875851	RP24-192I1.1	chr14	4860000	4880000	5.42986	-27.4123	32.8421	15851
chr14	4867977	4930414	RP23-71L2.6	chr14	4860000	4880000	5.42986	-27.4123	32.8421	12023
chr14	4867977	4930414	RP23-71L2.6	chr14	4880000	4900000	28.4192	-10.0013	38.4205	20000
chr14	4892416	4902431	RP23-71L2.1	chr14	4880000	4900000	28.4192	-10.0013	38.4205	7584
chr14	4867977	4930414	RP23-71L2.6	chr14	4920000	4940000	25.7518	-2.66026	28.4121	10414
chr14	4938879	4967273	RP23-71L2.5	chr14	4920000	4940000	25.7518	-2.66026	28.4121	1121
chr14	4938879	4967273	RP23-71L2.5	chr14	4940000	4960000	17.6699	-18.0397	35.7096	20000
chr14	4938879	4967273	RP23-71L2.5	chr14	4960000	4980000	36.6667	-1.51515	38.1818	7273
chr14	4983935	4992409	RP23-71L2.3	chr14	4980000	5000000	24.3421	-3.81127	28.1534	8474
chr14	5071040	5093318	RP24-576O9.2	chr14	5080000	5100000	31.5302	-4.68672	36.2169	13318
chr14	5131519	5139959	RP24-576O9.4	chr14	5120000	5140000	17.8333	-10.4266	28.2599	8440
chr14	5161446	5221712	RP24-80K11.4	chr14	5220000	5240000	22.5962	-18.3333	40.9295	1712
chr14	5469438	5477830	RP23-274E2.2	chr14	5460000	5480000	42.9474	-8.17901	51.1264	8392
chr14	5484207	5492584	RP23-274E2.3	chr14	5480000	5500000	40	-32.5758	72.5758	8377
chr14	5538496	5546373	RP23-274E2.6	chr14	5520000	5540000	32.8869	-3.16667	36.0536	1504
chr14	5514087	5574342	RP23-274E2.7	chr14	5520000	5540000	32.8869	-3.16667	36.0536	20000
chr14	5501674	5522927	RP23-274E2.4	chr14	5520000	5540000	32.8869	-3.16667	36.0536	2927
chr14	5678784	5687457	RP23-97D14.4	chr14	5680000	5700000	51.4423	-27.0833	78.5256	7457
chr14	5607620	5807982	RP23-97D14.7	chr14	5680000	5700000	51.4423	-27.0833	78.5256	20000
chr14	5821934	5830329	RP23-460G24.4	chr14	5820000	5840000	27.4222	-0.470085	27.8923	8395
chr14	6016759	6093942	RP23-314N18.1	chr14	6000000	6020000	36.2849	-10.9606	47.2455	3241
chr14	6049469	6058267	RP24-152K24.4	chr14	6040000	6060000	24.9325	-2.05628	26.9888	8798
chr14	6016759	6093942	RP23-314N18.1	chr14	6040000	6060000	24.9325	-2.05628	26.9888	20000
chr14	6087295	6108665	RP24-152K24.2	chr14	6080000	6100000	24.9924	-13.3333	38.3257	12705
chr14	6016759	6093942	RP23-314N18.1	chr14	6080000	6100000	24.9924	-13.3333	38.3257	13942
chr14	6105321	6125807	RP24-152K24.1	chr14	6120000	6140000	16.2973	-25.537	41.8343	5807
chr14	6154002	6172001	RP24-152K24.7	chr14	6140000	6160000	23.903	-12.8333	36.7363	5998
chr14	6259747	6287250	RP24-267P9.1	chr14	6240000	6260000	44.0351	8.54701	35.4881	253
chr14	6405827	6412482	RP23-188F24.2	chr14	6400000	6420000	27.4218	-0.662879	28.0847	6655
chr14	6352044	6446960	RP23-188F24.7	chr14	6400000	6420000	27.4218	-0.662879	28.0847	20000
chr14	6435796	6444611	RP23-188F24.6	chr14	6420000	6440000	31.8538	-2.51669	34.3705	4204
chr14	6352044	6446960	RP23-188F24.7	chr14	6420000	6440000	31.8538	-2.51669	34.3705	20000
chr14	6583959	6590613	RP23-368D4.2	chr14	6580000	6600000	13.4259	-22.4014	35.8274	6654
chr14	6613967	6622418	RP23-368D4.1	chr14	6620000	6640000	24.6586	-18.07	42.7286	2418
chr14	6638420	6684170	RP23-368D4.3	chr14	6620000	6640000	24.6586	-18.07	42.7286	1580
chr14	6712183	6720251	RP23-198H15.3	chr14	6700000	6720000	16.7012	-28.836	45.5372	7817
chr14	6684255	6783942	RP23-368D4.5	chr14	6700000	6720000	16.7012	-28.836	45.5372	20000
chr14	6735685	6742332	RP23-198H15.2	chr14	6720000	6740000	32.0202	-3.18747	35.2077	4315
chr14	6712183	6720251	RP23-198H15.3	chr14	6720000	6740000	32.0202	-3.18747	35.2077	251
chr14	6684255	6783942	RP23-368D4.5	chr14	6720000	6740000	32.0202	-3.18747	35.2077	20000
chr14	6832231	6840311	RP23-390C6.2	chr14	6840000	6860000	21.8202	-15.3678	37.188	311
chr14	6868502	6889962	RP23-390C6.1	chr14	6880000	6900000	26.051	-1.81503	27.866	9962
chr14	6965449	6973818	RP23-304L22.4	chr14	6960000	6980000	27.7476	-0.714125	28.4617	8369
chr14	7036535	7044970	RP23-304L22.2	chr14	7020000	7040000	28.465	-5.01929	33.4843	3465
chr14	7006115	7027449	RP23-304L22.3	chr14	7020000	7040000	28.465	-5.01929	33.4843	7449
chr14	7083208	7100621	RP23-304L22.1	chr14	7080000	7100000	31.7572	-2.63889	34.3961	16792
chr14	7116798	7125412	RP23-9D13.6	chr14	7100000	7120000	28.1913	-1.875	30.0663	3202
chr14	7083208	7100621	RP23-304L22.1	chr14	7100000	7120000	28.1913	-1.875	30.0663	621
chr14	7545151	7568566	RP23-188F24.1	chr14	7540000	7560000	3.09598	-39.3571	42.4531	14849
chr14	7545151	7568566	RP23-188F24.1	chr14	7560000	7580000	24.9365	-3.432	28.3685	8566
chr14	9443375	9469555	RP23-245H23.1	chr14	9460000	9480000	16.2463	-10.6009	26.8471	9555
chr14	12372563	12823079	Cadps	chr14	12500000	12520000	17.0611	-11.5577	28.6189	20000
chr14	12372563	12823079	Cadps	chr14	12700000	12720000	20.9073	-7.05118	27.9585	20000
chr14	15697956	15911315	RP23-203C5.2	chr14	15700000	15720000	24.9688	-2.24734	27.2161	20000
chr14	19496370	19504895	RP24-216A12.6	chr14	19500000	19520000	52.7778	5.95238	46.8254	4895
chr14	19504718	19529194	RP24-216A12.9	chr14	19500000	19520000	52.7778	5.95238	46.8254	15282
chr14	19563800	19585135	RP24-216A12.2	chr14	19560000	19580000	40.9091	-1.5	42.4091	16200
chr14	21932095	21952399	RP24-428B12.4	chr14	21920000	21940000	22.8623	-5.3575	28.2198	7905
chr14	25887506	25903100	Plac9a	chr14	25900000	25920000	35.7143	0	35.7143	3100
chr14	25978577	25990088	Duxbl1	chr14	25960000	25980000	20.5882	-16.6667	37.2549	1423
chr14	31523082	31591343	Colq	chr14	31520000	31540000	20.938	-6.4428	27.3808	16918
chr14	32462438	32464850	Slc18a3	chr14	32460000	32480000	26.4859	-1.4556	27.9415	2412
chr14	32408203	32465989	Chat	chr14	32460000	32480000	26.4859	-1.4556	27.9415	5989
chr14	32465042	32483548	RP24-84D8.10	chr14	32460000	32480000	26.4859	-1.4556	27.9415	14958
chr14	34016758	34048193	RP23-10H9.5	chr14	34040000	34060000	17.3143	-9.20918	26.5235	8193
chr14	34052707	34076405	Antxrl	chr14	34040000	34060000	17.3143	-9.20918	26.5235	7293
chr14	34051126	34102754	RP23-10H9.2	chr14	34040000	34060000	17.3143	-9.20918	26.5235	8874
chr14	34119596	34120861	RP24-390D14.2	chr14	34120000	34140000	22.65	-4.88035	27.5304	861
chr14	34143992	34152489	Npy4r	chr14	34140000	34160000	24.0132	-8.36452	32.3777	8497
chr14	41573211	41581305	RP23-3N5.2	chr14	41560000	41580000	15.9722	-31.746	47.7183	6789
chr14	41767172	41772441	RP23-403B2.10	chr14	41760000	41780000	23.8304	-7.05645	30.8869	5269
chr14	42218285	42220283	RP23-191D8.1	chr14	42200000	42220000	17.9064	-13.9295	31.8359	1715
chr14	42359209	42361450	RP24-246L19.4	chr14	42340000	42360000	30.6522	-14.3541	45.0062	791
chr14	42655938	42663605	RP24-264F22.3	chr14	42660000	42680000	13.4199	-20	33.4199	3605
chr14	42685234	42687469	RP24-264F22.6	chr14	42680000	42700000	18.799	-13.885	32.684	2235
chr14	42697337	42699767	RP23-11E12.1	chr14	42680000	42700000	18.799	-13.885	32.684	2430
chr14	43399151	43400147	RP24-63B17.12	chr14	43400000	43420000	37.3144	1.18491	36.1295	147
chr14	43410827	43416350	RP24-63B17.7	chr14	43400000	43420000	37.3144	1.18491	36.1295	5523
chr14	43762152	43909143	RP23-159L16.7	chr14	43880000	43900000	11.2436	-16.1163	27.3599	20000
chr14	43957069	43963072	RP23-262F9.2	chr14	43940000	43960000	22.9287	-12.7625	35.6912	2931
chr14	44120072	44121253	RP23-262F9.16	chr14	44120000	44140000	18.0076	-8.72132	26.7289	1181
chr14	44123851	44129043	RP23-262F9.10	chr14	44120000	44140000	18.0076	-8.72132	26.7289	5192
chr14	44138385	44140545	RP24-359N3.3	chr14	44120000	44140000	18.0076	-8.72132	26.7289	1615
chr14	45754689	45993170	RP23-443L17.3	chr14	45740000	45760000	32.5042	5.30876	27.1955	5311
chr14	46454342	46456456	RP23-87H19.6	chr14	46440000	46460000	21.5226	-7.60366	29.1263	2114
chr14	47991528	47993803	RP23-428E20.3	chr14	47980000	48000000	19.108	-7.57587	26.6838	2275
chr14	47993941	47997714	RP23-428E20.4	chr14	47980000	48000000	19.108	-7.57587	26.6838	3773
chr14	48196760	48198030	RP23-25C24.3	chr14	48180000	48200000	22.4642	-10.4368	32.9011	1270
chr14	48120823	48281575	Peli2	chr14	48180000	48200000	22.4642	-10.4368	32.9011	20000
chr14	48120823	48281575	Peli2	chr14	48200000	48220000	19.5554	-15.1652	34.7205	20000
chr14	50316506	50326761	Olfr734	chr14	50300000	50320000	26.0334	-13.4501	39.4835	3494
chr14	50295891	50301522	Olfr733	chr14	50300000	50320000	26.0334	-13.4501	39.4835	1522
chr14	50316506	50326761	Olfr734	chr14	50320000	50340000	22.5	-8.80641	31.3064	6761
chr14	50472738	50488338	Olfr741	chr14	50480000	50500000	14.9483	-13.6522	28.6005	8338
chr14	50503600	50517145	Olfr742	chr14	50500000	50520000	12.3188	-17.2636	29.5824	13545
chr14	50639388	50643885	Olfr745	chr14	50620000	50640000	24.034	-2.92108	26.9551	612
chr14	50680657	50693206	Olfr747	chr14	50680000	50700000	15.5762	-11.7526	27.3288	12549
chr14	51317335	51345489	RP24-261P10.3	chr14	51340000	51360000	27.1283	0.603943	26.5244	5489
chr14	51361675	51361857	RP23-126F14.1	chr14	51360000	51380000	24.5095	-11.8483	36.3577	182
chr14	51361756	51569982	RP23-141L18.1	chr14	51360000	51380000	24.5095	-11.8483	36.3577	18244
chr14	51377348	51431915	RP23-126F14.8	chr14	51360000	51380000	24.5095	-11.8483	36.3577	2652
chr14	52389794	52397379	Olfr1511	chr14	52380000	52400000	20.4078	-9.18475	29.5926	7585
chr14	52482885	52483060	RP23-117I19.7	chr14	52480000	52500000	30.5956	-6.86903	37.4647	175
chr14	52488791	52495749	Olfr1507	chr14	52480000	52500000	30.5956	-6.86903	37.4647	6958
chr14	52920443	52921112	Trav9d-3	chr14	52920000	52940000	49.4949	-4.7619	54.2569	669
chr14	52928332	52928601	Trav5d-3	chr14	52920000	52940000	49.4949	-4.7619	54.2569	269
chr14	52929789	52930282	Trav12d-3	chr14	52920000	52940000	49.4949	-4.7619	54.2569	493
chr14	53020416	53020991	Trav7d-6	chr14	53020000	53040000	33.2832	-5.07781	38.361	575
chr14	53032848	53033419	Trav13d-3	chr14	53020000	53040000	33.2832	-5.07781	38.361	571
chr14	53032417	53039466	RP24-334B8.8	chr14	53020000	53040000	33.2832	-5.07781	38.361	7049
chr14	53042428	53042891	Trav8d-2	chr14	53040000	53060000	31.3771	-4.19955	35.5767	463
chr14	53047287	53047821	Trav16d-dv11	chr14	53040000	53060000	31.3771	-4.19955	35.5767	534
chr14	53072763	53073274	Trav13d-4	chr14	53060000	53080000	24.1867	-7.97565	32.1624	511
chr14	53078452	53079045	Trav14d-3-dv8	chr14	53060000	53080000	24.1867	-7.97565	32.1624	593
chr14	53122114	53122610	Trav10n	chr14	53120000	53140000	29.5031	-2.5393	32.0424	496
chr14	53132679	53133137	Trav6n-6	chr14	53120000	53140000	29.5031	-2.5393	32.0424	458
chr14	53135122	53135678	Trav11n	chr14	53120000	53140000	29.5031	-2.5393	32.0424	556
chr14	53146919	53147448	Trav7n-5	chr14	53140000	53160000	20.1961	-10.4257	30.6218	529
chr14	53155512	53156088	Trav12n-1	chr14	53140000	53160000	20.1961	-10.4257	30.6218	576
chr14	53162399	53162910	Trav13n-1	chr14	53160000	53180000	29.6131	2.01368	27.5995	511
chr14	53166626	53167178	Trav14n-1	chr14	53160000	53180000	29.6131	2.01368	27.5995	552
chr14	53172727	53173590	RP23-371K2.5	chr14	53160000	53180000	29.6131	2.01368	27.5995	863
chr14	53174325	53174896	Trav15n-1	chr14	53160000	53180000	29.6131	2.01368	27.5995	571
chr14	53324632	53325208	Trav7n-6	chr14	53320000	53340000	27.4149	-2.10623	29.5211	576
chr14	53336637	53343922	RP24-334B8.20	chr14	53320000	53340000	27.4149	-2.10623	29.5211	3363
chr14	53337122	53337639	Trav13n-3	chr14	53320000	53340000	27.4149	-2.10623	29.5211	517
chr14	53443249	53443839	Trav7-3	chr14	53440000	53460000	20.3087	-10.4506	30.7593	590
chr14	53454296	53454784	Trav6-4	chr14	53440000	53460000	20.3087	-10.4506	30.7593	488
chr14	54142851	54148868	Trdc	chr14	54140000	54160000	23.5007	-6.26099	29.7617	6017
chr14	54155005	54155076	Traj61	chr14	54140000	54160000	23.5007	-6.26099	29.7617	71
chr14	54155933	54155986	Traj60	chr14	54140000	54160000	23.5007	-6.26099	29.7617	53
chr14	54156133	54156196	Traj59	chr14	54140000	54160000	23.5007	-6.26099	29.7617	63
chr14	54157280	54157342	Traj58	chr14	54140000	54160000	23.5007	-6.26099	29.7617	62
chr14	54158505	54158569	Traj57	chr14	54140000	54160000	23.5007	-6.26099	29.7617	64
chr14	54159263	54159325	Traj56	chr14	54140000	54160000	23.5007	-6.26099	29.7617	62
chr14	54148662	54149294	Trdv5	chr14	54140000	54160000	23.5007	-6.26099	29.7617	632
chr14	54128298	54146287	RP23-6A14.10	chr14	54140000	54160000	23.5007	-6.26099	29.7617	6287
chr14	56365068	56388550	Atp12a	chr14	56380000	56400000	13.2938	-13.8298	27.1236	8550
chr14	56376902	56391562	RP23-38D2.3	chr14	56380000	56400000	13.2938	-13.8298	27.1236	11562
chr14	62012319	62012633	RP23-222I19.1	chr14	62000000	62020000	14.547	-12.6208	27.1677	314
chr14	62276231	62293047	Dleu7	chr14	62260000	62280000	20.253	-7.6556	27.9086	3769
chr14	62463414	62566921	RP24-474C15.1	chr14	62520000	62540000	16.324	-10.0838	26.4078	20000
chr14	63606503	63820809	Xkr6	chr14	63680000	63700000	20.7462	-8.30939	29.0556	20000
chr14	65919394	65953935	Scara3	chr14	65940000	65960000	23.291	-5.79466	29.0856	13935
chr14	66336715	66341229	RP24-510K2.2	chr14	66340000	66360000	17.3821	-9.29236	26.6745	1229
chr14	66344296	66361680	Stmn4	chr14	66340000	66360000	17.3821	-9.29236	26.6745	15704
chr14	66635251	66771168	Adra1a	chr14	66660000	66680000	15.9684	-10.4389	26.4073	20000
chr14	69029238	69041804	Stc1	chr14	69020000	69040000	17.935	-10.0955	28.0305	10762
chr14	69019434	69029652	RP23-470F15.2	chr14	69020000	69040000	17.935	-10.0955	28.0305	9652
chr14	69395504	69397771	RP23-273O23.2	chr14	69380000	69400000	41.6667	1.33333	40.3333	2267
chr14	69363504	69503362	RP23-103I12.4	chr14	69380000	69400000	41.6667	1.33333	40.3333	20000
chr14	69390854	69480287	RP23-103I12.8	chr14	69380000	69400000	41.6667	1.33333	40.3333	9146
chr14	71251273	71271051	RP23-198E1.1	chr14	71240000	71260000	15.5399	-15.1173	30.6571	8727
chr14	78070717	78090786	RP24-111D1.2	chr14	78080000	78100000	14.0274	-12.4972	26.5245	10786
chr14	78081021	78089007	Fam216b	chr14	78080000	78100000	14.0274	-12.4972	26.5245	7986
chr14	81100768	81123367	RP24-194P24.1	chr14	81100000	81120000	26.763	-9.14591	35.9089	19232
chr14	81100768	81123367	RP24-194P24.1	chr14	81120000	81140000	20.011	-18.673	38.6839	3367
chr14	81839170	81840379	RP23-266L19.1	chr14	81840000	81860000	22.7056	-16.7949	39.5005	379
chr14	84046431	84075290	RP24-165F12.2	chr14	84060000	84080000	19.9914	-10.4716	30.4631	15290
chr14	84443563	84539002	Pcdh17	chr14	84460000	84480000	21.6012	-8.77193	30.3732	20000
chr14	84458639	84476424	RP23-47H16.3	chr14	84460000	84480000	21.6012	-8.77193	30.3732	16424
chr14	86396382	86409099	RP23-318D14.1	chr14	86380000	86400000	29.884	-4.70839	34.5924	3618
chr14	88123017	88123808	Rps3a2	chr14	88120000	88140000	21.9079	-7.89625	29.8042	791
chr14	88264392	88337544	RP24-317K15.2	chr14	88280000	88300000	32.2557	-8.16905	40.4247	20000
chr14	89351025	89351459	RP23-434O19.1	chr14	89340000	89360000	20.3208	-8.26715	28.588	434
chr14	90126891	90269760	RP23-61I24.1	chr14	90220000	90240000	29.8397	1.48148	28.3582	20000
chr14	91676448	91730881	RP23-298I23.1	chr14	91680000	91700000	22.9154	-6.25235	29.1677	20000
chr14	93013410	93890679	Pcdh9	chr14	93120000	93140000	19.6423	-10.7968	30.4391	20000
chr14	93013410	93890679	Pcdh9	chr14	93180000	93200000	31.2108	-6.02751	37.2383	20000
chr14	93311137	93313156	RP24-179H12.1	chr14	93300000	93320000	22.7693	-9.46601	32.2353	2019
chr14	93013410	93890679	Pcdh9	chr14	93300000	93320000	22.7693	-9.46601	32.2353	20000
chr14	93013410	93890679	Pcdh9	chr14	93320000	93340000	18.2413	-9.92527	28.1665	20000
chr14	93013410	93890679	Pcdh9	chr14	93360000	93380000	35.7949	2.07467	33.7203	20000
chr14	93013410	93890679	Pcdh9	chr14	93420000	93440000	15.5291	-11.324	26.8531	20000
chr14	93013410	93890679	Pcdh9	chr14	93500000	93520000	13.6506	-16.6235	30.2741	20000
chr14	93618846	93623029	RP23-401L7.4	chr14	93600000	93620000	19.8327	-11.0163	30.849	1154
chr14	93013410	93890679	Pcdh9	chr14	93600000	93620000	19.8327	-11.0163	30.849	20000
chr14	93013410	93890679	Pcdh9	chr14	93660000	93680000	37.2782	0.908447	36.3697	20000
chr14	93013410	93890679	Pcdh9	chr14	93700000	93720000	27.3364	0.686275	26.6501	20000
chr14	96102736	96519102	Klhl1	chr14	96420000	96440000	33.0924	3.83577	29.2566	20000
chr14	96102736	96519102	Klhl1	chr14	96440000	96460000	18.3108	-8.82522	27.136	20000
chr14	96102736	96519102	Klhl1	chr14	96480000	96500000	18.6305	-12.3045	30.935	20000
chr14	97786853	98169765	Dach1	chr14	97780000	97800000	15.338	-14.8051	30.1431	13147
chr14	97786853	98169765	Dach1	chr14	97800000	97820000	12.5524	-18.3259	30.8783	20000
chr14	97786853	98169765	Dach1	chr14	97900000	97920000	29.0889	-9.22383	38.3128	20000
chr14	97786853	98169765	Dach1	chr14	97960000	97980000	12.8788	-15.3843	28.2631	20000
chr14	97786853	98169765	Dach1	chr14	98020000	98040000	10.8133	-19.7229	30.5361	20000
chr14	97786853	98169765	Dach1	chr14	98160000	98180000	28.0747	0.0757421	27.9989	9765
chr14	98887974	98920945	RP24-190H19.3	chr14	98900000	98920000	16.4844	-16.6537	33.1381	20000
chr14	99870632	100284679	Klf12	chr14	99900000	99920000	14.9903	-13.9655	28.9558	20000
chr14	99870632	100284679	Klf12	chr14	99940000	99960000	16.6921	-9.88135	26.5734	20000
chr14	99870632	100284679	Klf12	chr14	100000000	100020000	21.4877	-7.32782	28.8155	20000
chr14	99870632	100284679	Klf12	chr14	100040000	100060000	19.8126	-13.1619	32.9745	20000
chr14	99870632	100284679	Klf12	chr14	100080000	100100000	24.4191	-3.28144	27.7005	20000
chr14	99870632	100284679	Klf12	chr14	100120000	100140000	19.1831	-13.95	33.1331	20000
chr14	99870632	100284679	Klf12	chr14	100160000	100180000	10.9226	-15.5487	26.4713	20000
chr14	100213142	100245339	RP24-501J23.1	chr14	100220000	100240000	20.2181	-9.16061	29.3787	20000
chr14	99870632	100284679	Klf12	chr14	100220000	100240000	20.2181	-9.16061	29.3787	20000
chr14	100459423	100479525	RP23-97F8.2	chr14	100460000	100480000	23.7666	-8.28748	32.0541	19525
chr14	101442360	101609191	Tbc1d4	chr14	101580000	101600000	21.7467	-6.01577	27.7625	20000
chr14	104288431	104459336	RP23-67A17.1	chr14	104340000	104360000	34.0215	-2.97108	36.9926	20000
chr14	104612791	104966783	RP24-535H19.1	chr14	104740000	104760000	23.1615	-3.3199	26.4814	20000
chr14	104612791	104966783	RP24-535H19.1	chr14	104880000	104900000	21.0694	-13.6646	34.7341	20000
chr14	107997070	108011384	RP24-484F23.2	chr14	107980000	108000000	19.1548	-13.7322	32.887	2930
chr14	115092215	116525179	Gpc5	chr14	116100000	116120000	24.6882	-4.70172	29.3899	20000
chr14	115092215	116525179	Gpc5	chr14	116120000	116140000	18.2709	-11.504	29.7749	20000
chr14	115092215	116525179	Gpc5	chr14	116460000	116480000	12.2998	-16.0064	28.3062	20000
chr14	115092215	116525179	Gpc5	chr14	116480000	116500000	12.589	-16.7448	29.3338	20000
chr14	115092215	116525179	Gpc5	chr14	116500000	116520000	15.2429	-11.5153	26.7582	20000
chr14	116750215	116751129	RP24-68I9.1	chr14	116740000	116760000	18.7868	-21.9167	40.7035	914
chr14	116925315	117976544	Gpc6	chr14	116980000	117000000	23.3633	-8.56351	31.9268	20000
chr14	116925315	117976544	Gpc6	chr14	117080000	117100000	14.1794	-15.6895	29.8689	20000
chr14	116925315	117976544	Gpc6	chr14	117120000	117140000	18.172	-18.4381	36.6102	20000
chr14	116925315	117976544	Gpc6	chr14	117140000	117160000	20.1717	-11.7375	31.9092	20000
chr14	116925315	117976544	Gpc6	chr14	117180000	117200000	18.0572	-12.7968	30.8541	20000
chr14	116925315	117976544	Gpc6	chr14	117260000	117280000	16.8291	-19.2103	36.0395	20000
chr14	116925315	117976544	Gpc6	chr14	117280000	117300000	13.7693	-13.1734	26.9427	20000
chr14	116925315	117976544	Gpc6	chr14	117300000	117320000	14.807	-12.1061	26.913	20000
chr14	116925315	117976544	Gpc6	chr14	117360000	117380000	17.7307	-13.7455	31.4762	20000
chr14	116925315	117976544	Gpc6	chr14	117380000	117400000	21.4611	-11.4403	32.9014	20000
chr14	116925315	117976544	Gpc6	chr14	117440000	117460000	20.5716	-15.9068	36.4784	20000
chr14	116925315	117976544	Gpc6	chr14	117500000	117520000	27.8266	-14.7881	42.6146	20000
chr14	116925315	117976544	Gpc6	chr14	117600000	117620000	21.8802	-15.2551	37.1353	20000
chr14	116925315	117976544	Gpc6	chr14	117660000	117680000	13.7175	-20.9315	34.649	20000
chr14	116925315	117976544	Gpc6	chr14	117780000	117800000	25.283	-4.54076	29.8238	20000
chr14	116925315	117976544	Gpc6	chr14	117840000	117860000	21.0986	-10.0134	31.112	20000
chr14	118012790	118052244	Dct	chr14	118000000	118020000	20.2818	-9.2214	29.5032	7210
chr14	118727794	118735145	RP24-241I19.1	chr14	118720000	118740000	15.5039	-10.8454	26.3493	7351
chr14	119138341	119869815	Hs6st3	chr14	119360000	119380000	23.0337	-6.8	29.8337	20000
chr14	119749225	119751564	RP23-116J1.1	chr14	119740000	119760000	28.4858	-1.69076	30.1766	2339
chr14	119138341	119869815	Hs6st3	chr14	119740000	119760000	28.4858	-1.69076	30.1766	20000
chr14	119138341	119869815	Hs6st3	chr14	119860000	119880000	21.5767	-10.3866	31.9633	9815
chr14	120019585	120042435	Oxgr1	chr14	120020000	120040000	16.8669	-10.7531	27.62	20000
chr14	120089943	120195452	RP23-451I14.1	chr14	120140000	120160000	20.0511	-8.35596	28.407	20000
chr14	120275669	120431697	Mbnl2	chr14	120360000	120380000	18.3032	-8.62203	26.9253	20000
chr14	120632962	120660850	RP23-261B24.2	chr14	120640000	120660000	21.2539	-11.5418	32.7957	20000
chr14	123043282	123265002	RP24-505E8.2	chr14	123060000	123080000	17.2213	-14.853	32.0742	20000
chr14	123043282	123265002	RP24-505E8.2	chr14	123120000	123140000	28.213	-0.994373	29.2073	20000
chr14	123977907	124677127	Fgf14	chr14	124140000	124160000	18.2004	-9.33264	27.533	20000
chr14	123977907	124677127	Fgf14	chr14	124300000	124320000	24.9992	-19.3154	44.3147	20000
chr14	123977907	124677127	Fgf14	chr14	124340000	124360000	22.7445	-7.00512	29.7497	20000
chr14	123977907	124677127	Fgf14	chr14	124420000	124440000	13.6667	-19.2253	32.892	20000
chr14	123977907	124677127	Fgf14	chr14	124440000	124460000	27.964	-10.6437	38.6077	20000
chr14	123977907	124677127	Fgf14	chr14	124460000	124480000	15.4253	-16.027	31.4523	20000
chr15	7397897	7411381	AC109195.1	chr15	7400000	7420000	21.9687	-10.3399	32.3086	11381
chr15	9335550	9370955	Ugt3a2	chr15	9360000	9380000	19.8494	-9.30235	29.1517	10955
chr15	9407188	9433005	RP24-282H6.4	chr15	9420000	9440000	18.6843	-10.5425	29.2268	13005
chr15	9436028	9466038	Capsl	chr15	9420000	9440000	18.6843	-10.5425	29.2268	3972
chr15	13754781	13761027	RP24-414A24.2	chr15	13740000	13760000	23.8215	-4.71781	28.5393	5219
chr15	15779994	15823424	RP23-242E20.1	chr15	15800000	15820000	22.9989	-5.48374	28.4827	20000
chr15	15779994	15823424	RP23-242E20.1	chr15	15820000	15840000	20.5286	-10.6725	31.2011	3424
chr15	16728756	16857094	Cdh9	chr15	16760000	16780000	22.0184	-4.80519	26.8236	20000
chr15	18057826	18064111	RP23-269P8.3	chr15	18060000	18080000	18.6214	-8.32391	26.9453	4111
chr15	18078118	18369627	RP23-269P8.2	chr15	18060000	18080000	18.6214	-8.32391	26.9453	1882
chr15	18078118	18369627	RP23-269P8.2	chr15	18320000	18340000	21.3055	-12.1088	33.4144	20000
chr15	18697684	18818774	RP23-339H16.1	chr15	18800000	18820000	20.2091	-7.99874	28.2079	18774
chr15	18818947	19014236	Cdh10	chr15	18800000	18820000	20.2091	-7.99874	28.2079	1053
chr15	19185373	19203329	RP24-83E21.1	chr15	19180000	19200000	30.3824	-6.84048	37.2228	14627
chr15	20449119	20979940	RP23-101E7.1	chr15	20820000	20840000	20.1207	-7.10803	27.2287	20000
chr15	20449265	21589533	Cdh12	chr15	20820000	20840000	20.1207	-7.10803	27.2287	20000
chr15	20449265	21589533	Cdh12	chr15	21220000	21240000	29.0434	-11.1062	40.1496	20000
chr15	24095965	24099207	RP24-351G3.1	chr15	24080000	24100000	19.0715	-14.2857	33.3572	3242
chr15	25363277	25413764	Basp1	chr15	25360000	25380000	29.0894	-0.527694	29.6171	16723
chr15	30172593	31029341	Ctnnd2	chr15	30900000	30920000	18.7177	-14.4162	33.1339	20000
chr15	33831448	33834353	RP24-282E2.3	chr15	33820000	33840000	24.1115	-2.53477	26.6463	2905
chr15	37559026	37561830	RP23-190O11.1	chr15	37560000	37580000	19.9749	-6.45024	26.4251	1830
chr15	37432477	37734335	RP23-457H19.2	chr15	37560000	37580000	19.9749	-6.45024	26.4251	20000
chr15	37366175	37792570	Ncald	chr15	37560000	37580000	19.9749	-6.45024	26.4251	20000
chr15	39040432	39041282	RP23-88A20.6	chr15	39040000	39060000	21.3085	-6.2838	27.5923	850
chr15	40655035	41104592	Zfpm2	chr15	40920000	40940000	22.4356	-4.21329	26.6489	20000
chr15	42311265	42320346	RP24-359B13.1	chr15	42300000	42320000	20.3111	-10.7976	31.1087	8735
chr15	44457553	44601369	Pkhd1l1	chr15	44520000	44540000	18.5354	-14.7341	33.2694	20000
chr15	44457553	44601369	Pkhd1l1	chr15	44580000	44600000	19.9487	-10.6406	30.5893	20000
chr15	47580637	48792063	Csmd3	chr15	47920000	47940000	18.4886	-13.0122	31.5008	20000
chr15	47580637	48792063	Csmd3	chr15	48600000	48620000	27.9559	-5.36566	33.3215	20000
chr15	47580637	48792063	Csmd3	chr15	48680000	48700000	23.2321	-8.47098	31.7031	20000
chr15	48900077	48900311	RP23-158H4.2	chr15	48900000	48920000	19.1173	-7.63466	26.7519	234
chr15	50286898	50335014	RP23-183H9.1	chr15	50280000	50300000	16.4526	-21.4692	37.9217	13102
chr15	50897639	50946307	RP23-82J20.1	chr15	50940000	50960000	16.3206	-12.8227	29.1433	6307
chr15	51231640	51395610	RP23-345K19.1	chr15	51220000	51240000	18.5074	-15.0725	33.58	8360
chr15	51231640	51395610	RP23-345K19.1	chr15	51280000	51300000	23.5258	-11.3043	34.8302	20000
chr15	51231640	51395610	RP23-345K19.1	chr15	51340000	51360000	25.685	-4.70837	30.3933	20000
chr15	51601772	51629635	RP23-286F21.1	chr15	51600000	51620000	12.574	-18.7159	31.2899	18228
chr15	52295553	52335798	Slc30a8	chr15	52300000	52320000	17.869	-10.6889	28.5579	20000
chr15	53453810	53902537	Samd12	chr15	53540000	53560000	21.1372	-10.9516	32.0888	20000
chr15	53453810	53902537	Samd12	chr15	53560000	53580000	30.2263	-2.90244	33.1287	20000
chr15	54410774	54466358	Colec10	chr15	54440000	54460000	26.5593	-9.56817	36.1275	20000
chr15	55307750	55520803	Col14a1	chr15	55340000	55360000	19.3584	-7.38672	26.7451	20000
chr15	55307750	55520803	Col14a1	chr15	55360000	55380000	13.5519	-14.7171	28.269	20000
chr15	55307750	55520803	Col14a1	chr15	55380000	55400000	16.56	-11.8866	28.4466	20000
chr15	55636388	55906949	Sntb1	chr15	55680000	55700000	22.6928	-5.60017	28.293	20000
chr15	55636388	55906949	Sntb1	chr15	55740000	55760000	12.2967	-14.1179	26.4147	20000
chr15	55636388	55906949	Sntb1	chr15	55840000	55860000	15.3383	-13.5085	28.8467	20000
chr15	55930702	55932415	RP24-153A12.3	chr15	55920000	55940000	21.7446	-9.90635	31.651	1713
chr15	55923402	55960906	RP24-153A12.4	chr15	55920000	55940000	21.7446	-9.90635	31.651	16598
chr15	55923402	55960906	RP24-153A12.4	chr15	55960000	55980000	26.9975	-6.56498	33.5624	906
chr15	56004044	56005717	RP24-323B16.1	chr15	56000000	56020000	18.3148	-8.20544	26.5202	1673
chr15	57243767	57477625	Slc22a22	chr15	57320000	57340000	14.7332	-12.8034	27.5366	20000
chr15	57243767	57477625	Slc22a22	chr15	57360000	57380000	22.0837	-11.2666	33.3503	20000
chr15	57694665	57839832	Zhx2	chr15	57780000	57800000	23.8126	-9.89826	33.7108	20000
chr15	58214475	58324053	AC152395.2	chr15	58280000	58300000	25.791	-3.24277	29.0337	20000
chr15	60120540	60187408	RP24-472D23.1	chr15	60180000	60200000	32.8039	-0.740015	33.544	7408
chr15	60742858	60746535	RP23-108H23.1	chr15	60740000	60760000	25.5689	-2.17739	27.7462	3677
chr15	64396379	64433598	RP23-3H22.1	chr15	64400000	64420000	17.6619	-11.8859	29.5477	20000
chr15	64627409	64633508	RP24-403M18.1	chr15	64620000	64640000	23.2187	-5.01312	28.2318	6099
chr15	65986387	66286642	Kcnq3	chr15	66120000	66140000	19.7086	-6.90269	26.6113	20000
chr15	68755500	68760811	RP23-324F17.2	chr15	68740000	68760000	20.3842	-8.056	28.4402	4500
chr15	68792320	68883576	RP23-89D6.1	chr15	68840000	68860000	16.5058	-13.5606	30.0665	20000
chr15	70758053	70758592	RP24-87G10.1	chr15	70740000	70760000	23.4809	-5.79144	29.2723	539
chr15	77422209	77447492	Apol7b	chr15	77440000	77460000	19.5165	-7.02785	26.5443	7492
chr15	77427979	77461968	RP23-21H3.1	chr15	77440000	77460000	19.5165	-7.02785	26.5443	20000
chr15	77991748	78120028	Cacng2	chr15	78000000	78020000	18.6285	-7.79386	26.4223	20000
chr15	78119706	78144142	RP23-385C21.2	chr15	78100000	78120000	20.2567	-7.94341	28.2001	294
chr15	77991748	78120028	Cacng2	chr15	78100000	78120000	20.2567	-7.94341	28.2001	20000
chr15	78282507	78305721	Csf2rb2	chr15	78280000	78300000	17.5827	-9.13869	26.7214	17493
chr15	82741807	82742116	RP23-373B5.6	chr15	82740000	82760000	25.7293	-14.2649	39.9942	309
chr15	82759833	82764183	Cyp2d40	chr15	82740000	82760000	25.7293	-14.2649	39.9942	167
chr15	87097532	87100177	RP23-325H1.1	chr15	87080000	87100000	20.8067	-14.1547	34.9614	2468
chr15	87544299	87759364	Fam19a5	chr15	87560000	87580000	17.3256	-10.5269	27.8525	20000
chr15	87967416	87988517	RP24-158O8.1	chr15	87980000	88000000	25.8655	-10.3832	36.2487	8517
chr15	91267696	91573261	Slc2a13	chr15	91520000	91540000	16.4849	-10.6307	27.1156	20000
chr15	91673175	91816120	Lrrk2	chr15	91660000	91680000	26.4326	-2.75706	29.1896	6825
chr15	91673175	91816120	Lrrk2	chr15	91760000	91780000	21.0773	-7.11989	28.1972	20000
chr15	93825038	93846738	RP23-120A12.1	chr15	93820000	93840000	25.0694	-3.86873	28.9382	14962
chr15	94270163	94465418	Adamts20	chr15	94420000	94440000	23.9108	-2.53992	26.4507	20000
chr15	96994820	97055956	Slc38a4	chr15	96980000	97000000	25.6063	-1.11939	26.7257	5180
chr15	101643020	101647380	RP24-180L12.6	chr15	101640000	101660000	28.2255	-3.69827	31.9237	4360
chr16	3088680	3089478	RP24-318B19.1	chr16	3080000	3100000	21.4352	-10.2975	31.7327	798
chr16	9567898	9995560	Grin2a	chr16	9620000	9640000	18.9616	-10.2459	29.2075	20000
chr16	12381130	12381502	RP24-160I18.2	chr16	12380000	12400000	15.07	-11.4096	26.4796	372
chr16	19509558	19522266	Olfr167	chr16	19520000	19540000	19.3171	-8.15389	27.471	2266
chr16	19529274	19535555	Olfr168	chr16	19520000	19540000	19.3171	-8.15389	27.471	6281
chr16	23429133	23433960	Rtp1	chr16	23420000	23440000	25.7815	-2.26517	28.0466	4827
chr16	23779176	23780127	RP24-330H24.2	chr16	23760000	23780000	22.6541	-11.2449	33.899	824
chr16	23925548	23932394	Rtp2	chr16	23920000	23940000	23.5538	-3.90942	27.4632	6846
chr16	24076388	24082690	RP23-274H19.4	chr16	24080000	24100000	26.3013	-2.93329	29.2346	2690
chr16	24085083	24090089	RP23-137L8.1	chr16	24080000	24100000	26.3013	-2.93329	29.2346	5006
chr16	25956475	25960342	RP23-345L20.3	chr16	25940000	25960000	17.6138	-9.45688	27.0707	3525
chr16	25959288	26105784	P3h2	chr16	25940000	25960000	17.6138	-9.45688	27.0707	712
chr16	25959288	26105784	P3h2	chr16	25980000	26000000	34.0214	-2.60989	36.6313	20000
chr16	25959288	26105784	P3h2	chr16	26060000	26080000	18.4193	-10.4765	28.8958	20000
chr16	29209695	29230531	Hrasls	chr16	29200000	29220000	23.7683	-4.10269	27.871	10305
chr16	29231851	29378732	Atp13a5	chr16	29240000	29260000	16.6371	-16.3345	32.9717	20000
chr16	29231851	29378732	Atp13a5	chr16	29260000	29280000	26.7366	-8.17207	34.9087	20000
chr16	29231851	29378732	Atp13a5	chr16	29300000	29320000	17.3951	-10.2783	27.6734	20000
chr16	33684466	33771576	Heg1	chr16	33720000	33740000	24.6728	-3.53824	28.211	20000
chr16	34745210	35002420	Mylk	chr16	34800000	34820000	12.5458	-13.8769	26.4227	20000
chr16	36119946	36131241	Csta1	chr16	36100000	36120000	18.2291	-14.6894	32.9185	54
chr16	36603869	36666081	Cd86	chr16	36600000	36620000	16.7326	-10.635	27.3676	16131
chr16	44485049	44558897	Boc	chr16	44500000	44520000	21.7388	-5.20521	26.944	20000
chr16	45093402	45127924	Ccdc80	chr16	45080000	45100000	25.2255	-1.71003	26.9355	6598
chr16	52031225	52208048	Cblb	chr16	52100000	52120000	23.7916	-6.78342	30.575	20000
chr16	52248996	52454074	Alcam	chr16	52240000	52260000	28.7069	-3.69369	32.4006	11004
chr16	52248996	52454074	Alcam	chr16	52260000	52280000	18.3258	-10.5614	28.8872	20000
chr16	52248996	52454074	Alcam	chr16	52340000	52360000	19.5616	-9.19777	28.7594	20000
chr16	52248996	52454074	Alcam	chr16	52440000	52460000	27.2834	-1.27298	28.5564	14074
chr16	57624258	57754737	Col8a1	chr16	57680000	57700000	37.6589	-4.61192	42.2708	20000
chr16	61105150	61105408	RP23-33B19.1	chr16	61100000	61120000	26.3603	-4.01281	30.3731	258
chr16	62854307	62929346	Pros1	chr16	62900000	62920000	20.7758	-8.87258	29.6484	20000
chr16	65815257	65866368	Vgll3	chr16	65820000	65840000	30.0479	2.96985	27.0781	20000
chr16	66657118	66664626	RP23-300L8.1	chr16	66640000	66660000	27.0469	-2.83435	29.8813	2882
chr16	66655421	67620908	Cadm2	chr16	66640000	66660000	27.0469	-2.83435	29.8813	4579
chr16	66655421	67620908	Cadm2	chr16	66680000	66700000	15.9409	-10.4837	26.4247	20000
chr16	66655421	67620908	Cadm2	chr16	66740000	66760000	13.5136	-13.8889	27.4025	20000
chr16	66655421	67620908	Cadm2	chr16	66780000	66800000	21.3137	-14.4611	35.7748	20000
chr16	66655421	67620908	Cadm2	chr16	67020000	67040000	24.2505	-8.91644	33.1669	20000
chr16	66655421	67620908	Cadm2	chr16	67480000	67500000	21.7831	-5.70818	27.4912	20000
chr16	66655421	67620908	Cadm2	chr16	67500000	67520000	16.8795	-17.2738	34.1533	20000
chr16	69856874	69863744	Speer2	chr16	69860000	69880000	14.219	-17.8962	32.1152	3744
chr16	72663149	73046095	Robo1	chr16	72660000	72680000	26.3867	-1.42668	27.8134	16851
chr16	73892306	74411825	Robo2	chr16	73880000	73900000	20.736	-9.75731	30.4933	7694
chr16	75540514	75586061	Lipi	chr16	75560000	75580000	27.6255	-6.13152	33.757	20000
chr16	76819583	77010897	RP23-282P1.1	chr16	76920000	76940000	31.9465	-1.63402	33.5805	20000
chr16	77236317	77691403	Mir99ahg	chr16	77260000	77280000	23.7654	-10.2386	34.004	20000
chr16	77302264	77305560	RP23-428H16.1	chr16	77300000	77320000	8.88889	-19.962	28.8509	3296
chr16	77236317	77691403	Mir99ahg	chr16	77300000	77320000	8.88889	-19.962	28.8509	20000
chr16	77236317	77691403	Mir99ahg	chr16	77320000	77340000	15.3373	-10.9817	26.3191	20000
chr16	77400030	77403135	RP23-239I17.1	chr16	77400000	77420000	17.2678	-10.5058	27.7736	3105
chr16	77416624	77420001	RP23-239I17.4	chr16	77400000	77420000	17.2678	-10.5058	27.7736	3376
chr16	77419251	77421820	RP23-239I17.5	chr16	77400000	77420000	17.2678	-10.5058	27.7736	749
chr16	77413643	77414916	RP23-239I17.3	chr16	77400000	77420000	17.2678	-10.5058	27.7736	1273
chr16	77236317	77691403	Mir99ahg	chr16	77400000	77420000	17.2678	-10.5058	27.7736	20000
chr16	77486046	77486568	RP23-65G17.1	chr16	77480000	77500000	17.4023	-14.17	31.5724	522
chr16	77476934	77480453	RP23-239I17.7	chr16	77480000	77500000	17.4023	-14.17	31.5724	453
chr16	77236317	77691403	Mir99ahg	chr16	77480000	77500000	17.4023	-14.17	31.5724	20000
chr16	77561650	77564765	RP23-65G17.3	chr16	77560000	77580000	26.4444	-11.2001	37.6445	3115
chr16	77236317	77691403	Mir99ahg	chr16	77560000	77580000	26.4444	-11.2001	37.6445	20000
chr16	77616311	77618334	RP24-252G15.3	chr16	77600000	77620000	22.3106	-6.99764	29.3082	2023
chr16	77236317	77691403	Mir99ahg	chr16	77600000	77620000	22.3106	-6.99764	29.3082	20000
chr16	78953008	79091097	Tmprss15	chr16	78980000	79000000	28.7107	-4.00654	32.7172	20000
chr16	81200697	81624285	Ncam2	chr16	81240000	81260000	26.7477	-2.18004	28.9277	20000
chr16	81200697	81624285	Ncam2	chr16	81380000	81400000	13.5746	-34.1076	47.6822	20000
chr16	81200697	81624285	Ncam2	chr16	81420000	81440000	19.8189	-8.29	28.1089	20000
chr16	81200697	81624285	Ncam2	chr16	81560000	81580000	29.8654	-1.33653	31.202	20000
chr16	81200697	81624285	Ncam2	chr16	81620000	81640000	21.852	-16.9534	38.8054	4285
chr16	84949685	85173766	App	chr16	85100000	85120000	20.403	-6.54438	26.9474	20000
chr16	85421533	85553397	Cyyr1	chr16	85540000	85560000	20.6365	-7.31564	27.9521	13397
chr16	92485736	92541243	Clic6	chr16	92500000	92520000	21.4779	-8.00657	29.4844	20000
chr16	97535308	97560900	Mx2	chr16	97540000	97560000	17.1877	-9.257	26.4447	20000
chr17	17876471	17883940	Fpr1	chr17	17860000	17880000	27.6389	-10.643	38.282	3529
chr17	18151930	18185178	Vmn2r92	chr17	18160000	18180000	19.3839	-16.0452	35.429	20000
chr17	18694508	18706984	Vmn2r-ps115	chr17	18700000	18720000	30.1053	0.677438	29.4279	6984
chr17	18914322	18948071	Vmn2r97	chr17	18940000	18960000	19.9607	-10.8581	30.8188	8071
chr17	18989621	18990935	Vmn2r-ps118	chr17	18980000	19000000	26.0757	-11.729	37.8047	1314
chr17	19362135	19394590	Vmn2r99	chr17	19360000	19380000	18.8717	-8.42333	27.295	17865
chr17	19362135	19394590	Vmn2r99	chr17	19380000	19400000	32.6459	1.37274	31.2732	14590
chr17	19504811	19532060	Vmn2r100	chr17	19520000	19540000	28.0833	-11.7107	39.794	12060
chr17	19773363	19812536	Vmn2r103	chr17	19800000	19820000	22.7027	-7.63536	30.3381	12536
chr17	19838565	19874206	Vmn2r-ps123	chr17	19820000	19840000	19.9806	-13.9664	33.947	1435
chr17	20113210	20114226	Fpr-rs7	chr17	20100000	20120000	24.6485	-2.30955	26.9581	1016
chr17	20080674	20141273	Vmn2r-ps126	chr17	20100000	20120000	24.6485	-2.30955	26.9581	20000
chr17	20182078	20183097	Fpr-rs6	chr17	20180000	20200000	26.8563	-0.456482	27.3128	1019
chr17	20208230	20234872	Vmn2r105	chr17	20220000	20240000	20.4323	-14.3093	34.7417	14872
chr17	20329640	20336408	Vmn2r-ps127	chr17	20320000	20340000	16.4894	-16.9766	33.466	6768
chr17	20419163	20420059	Vmn1r224	chr17	20420000	20440000	23.4116	-12.8731	36.2847	59
chr17	20426432	20427283	Vmn1r-ps142	chr17	20420000	20440000	23.4116	-12.8731	36.2847	851
chr17	20432830	20433433	Vmn1r-ps143	chr17	20420000	20440000	23.4116	-12.8731	36.2847	603
chr17	20462373	20481236	Vmn2r108	chr17	20460000	20480000	33.6635	-9.01389	42.6774	17627
chr17	20735100	20736126	Vmn1r227	chr17	20720000	20740000	22.7941	-17.3454	40.1395	1026
chr17	21879570	21909926	RP23-50F19.4	chr17	21860000	21880000	21.8199	-6.12904	27.9489	430
chr17	22739944	22751509	RP24-118H13.2	chr17	22720000	22740000	22.4224	-7.29382	29.7163	56
chr17	33168447	33180753	Olfr55	chr17	33180000	33200000	16.6897	-16.3129	33.0026	753
chr17	33191302	33202506	Olfr239	chr17	33180000	33200000	16.6897	-16.3129	33.0026	8698
chr17	33555719	33607764	Myo1f	chr17	33600000	33620000	22.1628	-6.69642	28.8592	7764
chr17	34521750	34521904	RP23-24A13.8	chr17	34520000	34540000	25.5881	-4.92483	30.513	154
chr17	34532877	34547651	Btnl7-ps	chr17	34520000	34540000	25.5881	-4.92483	30.513	7123
chr17	35377021	35380292	RP23-331E12.9	chr17	35380000	35400000	25.7825	-0.75752	26.5401	292
chr17	35379617	35385290	H2-Q4	chr17	35380000	35400000	25.7825	-0.75752	26.5401	5290
chr17	35394126	35397800	H2-Q5	chr17	35380000	35400000	25.7825	-0.75752	26.5401	3674
chr17	36201996	36206339	RP23-108F2.37	chr17	36200000	36220000	26.8578	-3.23606	30.0939	4343
chr17	36210276	36211184	RP23-108F2.31	chr17	36200000	36220000	26.8578	-3.23606	30.0939	908
chr17	36213417	36216412	RP23-108F2.34	chr17	36200000	36220000	26.8578	-3.23606	30.0939	2995
chr17	36365003	36368417	H2-M10.3	chr17	36360000	36380000	28.5774	-3.49253	32.0699	3414
chr17	37445480	37446517	Olfr108	chr17	37440000	37460000	36.378	9.64383	26.7342	1037
chr17	37451433	37452230	Olfr760-ps1	chr17	37440000	37460000	36.378	9.64383	26.7342	797
chr17	37458916	37471590	Olfr109	chr17	37440000	37460000	36.378	9.64383	26.7342	1084
chr17	37900437	37906795	Olfr127	chr17	37900000	37920000	22.6882	-7.23306	29.9213	6358
chr17	39536142	39540847	Esp16	chr17	39520000	39540000	28.4553	-10.4555	38.9109	3858
chr17	43270329	43324737	Adgrf1	chr17	43300000	43320000	20.1905	-6.67215	26.8626	20000
chr17	43801351	44039516	Rcan2	chr17	43800000	43820000	23.5407	-4.32624	27.867	18649
chr17	43801351	44039516	Rcan2	chr17	43860000	43880000	18.2129	-8.15763	26.3705	20000
chr17	49615136	49909847	Kif6	chr17	49720000	49740000	23.9391	-4.21171	28.1508	20000
chr17	49615136	49909847	Kif6	chr17	49840000	49860000	20.2123	-6.78501	26.9973	20000
chr17	50218543	50219559	RP24-497H15.1	chr17	50200000	50220000	22.8082	-9.07338	31.8815	1016
chr17	51859167	51863217	RP24-490B17.1	chr17	51860000	51880000	24.6081	-8.24996	32.858	3217
chr17	52602709	52979194	Kcnh8	chr17	52640000	52660000	17.8644	-9.33761	27.202	20000
chr17	52602709	52979194	Kcnh8	chr17	52660000	52680000	19.2161	-10.8602	30.0763	20000
chr17	52602709	52979194	Kcnh8	chr17	52760000	52780000	25.7298	-4.05949	29.7893	20000
chr17	52602709	52979194	Kcnh8	chr17	52940000	52960000	10.1532	-18.0577	28.2109	20000
chr17	55592341	55624672	Vmn2r118	chr17	55620000	55640000	20.0921	-11.5183	31.6103	4672
chr17	57769570	58410355	Cntnap5c	chr17	58260000	58280000	22.1411	-11.4413	33.5823	20000
chr17	57769570	58410355	Cntnap5c	chr17	58360000	58380000	25.7561	-5.09789	30.854	20000
chr17	58999618	59013372	Nudt12	chr17	58980000	59000000	21.2775	-5.78448	27.062	382
chr17	58996251	59024981	Nudt12os	chr17	58980000	59000000	21.2775	-5.78448	27.062	3749
chr17	60001418	60130875	RP24-96P15.1	chr17	60060000	60080000	17.6907	-21.0198	38.7105	20000
chr17	60001418	60130875	RP24-96P15.1	chr17	60080000	60100000	18.0653	-11.6647	29.7299	20000
chr17	69969073	70821413	Dlgap1	chr17	69980000	70000000	18.3935	-11.2803	29.6738	20000
chr17	69969073	70821413	Dlgap1	chr17	70180000	70200000	12.2838	-20.9452	33.2289	20000
chr17	69969073	70821413	Dlgap1	chr17	70400000	70420000	22.6123	-6.47394	29.0863	20000
chr17	69969073	70821413	Dlgap1	chr17	70500000	70520000	19.1487	-8.83933	27.988	20000
chr17	69969073	70821413	Dlgap1	chr17	70540000	70560000	22.2733	-10.7902	33.0635	20000
chr17	69969073	70821413	Dlgap1	chr17	70600000	70620000	18.7208	-10.4564	29.1772	20000
chr17	73493228	73710453	Galnt14	chr17	73500000	73520000	18.0968	-8.93772	27.0345	20000
chr17	73493228	73710453	Galnt14	chr17	73540000	73560000	20.3391	-9.13453	29.4736	20000
chr17	73493228	73710453	Galnt14	chr17	73600000	73620000	22.2503	-16.2021	38.4524	20000
chr17	73635591	73640220	RP24-358A14.1	chr17	73620000	73640000	14.521	-13.9367	28.4577	4409
chr17	73493228	73710453	Galnt14	chr17	73620000	73640000	14.521	-13.9367	28.4577	20000
chr17	73635591	73640220	RP24-358A14.1	chr17	73640000	73660000	16.2757	-13.9161	30.1917	220
chr17	73493228	73710453	Galnt14	chr17	73640000	73660000	16.2757	-13.9161	30.1917	20000
chr17	73493228	73710453	Galnt14	chr17	73700000	73720000	22.7112	-5.45812	28.1693	10453
chr17	75005568	75392512	Ltbp1	chr17	75140000	75160000	18.5256	-10.4136	28.9392	20000
chr17	75005568	75392512	Ltbp1	chr17	75260000	75280000	16.0106	-11.2686	27.2792	20000
chr17	75005568	75392512	Ltbp1	chr17	75280000	75300000	19.1625	-13.5461	32.7086	20000
chr17	75005568	75392512	Ltbp1	chr17	75320000	75340000	20.9164	-7.29694	28.2133	20000
chr17	75005568	75392512	Ltbp1	chr17	75380000	75400000	16.572	-12.5147	29.0868	12512
chr17	85796218	85824044	RP23-449G13.1	chr17	85780000	85800000	24.2499	-4.61516	28.865	3782
chr17	86167785	86657919	Prkce	chr17	86460000	86480000	17.6872	-9.55454	27.2417	20000
chr17	90033631	91093071	Nrxn1	chr17	90040000	90060000	15.8768	-10.4475	26.3242	20000
chr17	90033631	91093071	Nrxn1	chr17	90060000	90080000	17.9108	-10.8732	28.784	20000
chr17	90033631	91093071	Nrxn1	chr17	90140000	90160000	15.1488	-11.5626	26.7114	20000
chr17	90033631	91093071	Nrxn1	chr17	90180000	90200000	19.3127	-7.73286	27.0456	20000
chr17	90033631	91093071	Nrxn1	chr17	90200000	90220000	17.152	-19.2908	36.4428	20000
chr17	90033631	91093071	Nrxn1	chr17	90220000	90240000	26.5031	-7.68714	34.1902	20000
chr17	90033631	91093071	Nrxn1	chr17	90240000	90260000	16.7133	-11.4835	28.1968	20000
chr17	90033631	91093071	Nrxn1	chr17	90280000	90300000	20.3151	-6.00324	26.3183	20000
chr17	90033631	91093071	Nrxn1	chr17	90300000	90320000	19.802	-10.428	30.23	20000
chr17	90033631	91093071	Nrxn1	chr17	90320000	90340000	18.9208	-8.34277	27.2636	20000
chr17	90033631	91093071	Nrxn1	chr17	90340000	90360000	11.5337	-18.5154	30.0491	20000
chr17	90567423	90567757	RP23-105E1.1	chr17	90560000	90580000	23.3592	-6.03202	29.3912	334
chr17	90033631	91093071	Nrxn1	chr17	90560000	90580000	23.3592	-6.03202	29.3912	20000
chr17	90033631	91093071	Nrxn1	chr17	90580000	90600000	14.3598	-12.145	26.5048	20000
chr17	90033631	91093071	Nrxn1	chr17	90740000	90760000	15.4233	-11.1352	26.5585	20000
chr17	90033631	91093071	Nrxn1	chr17	90920000	90940000	16.6396	-13.838	30.4776	20000
chr17	90033631	91093071	Nrxn1	chr17	90940000	90960000	25.2291	-2.96296	28.192	20000
chr17	90033631	91093071	Nrxn1	chr17	90980000	91000000	23.9323	-16.4015	40.3338	20000
chr17	90033631	91093071	Nrxn1	chr17	91040000	91060000	18.1956	-21.6682	39.8638	20000
chr17	90033631	91093071	Nrxn1	chr17	91060000	91080000	23.7615	-9.05405	32.8155	20000
chr17	90033631	91093071	Nrxn1	chr17	91080000	91100000	35.6336	0.177248	35.4564	13071
chr17	91557127	91591927	RP23-222O19.1	chr17	91580000	91600000	23.9034	-12.1397	36.0431	11927
chr18	6910459	7004780	Mkx	chr18	6920000	6940000	19.9158	-10.295	30.2108	20000
chr18	17019051	17137559	AC125166.1	chr18	17100000	17120000	22.207	-6.89063	29.0976	20000
chr18	23415135	23659715	Dtna	chr18	23480000	23500000	17.2694	-9.73499	27.0044	20000
chr18	31959234	32036961	Myo7b	chr18	32000000	32020000	20.1221	-9.39113	29.5133	20000
chr18	32021740	32026610	AC127347.1	chr18	32020000	32040000	16.333	-10.8295	27.1626	4870
chr18	31959234	32036961	Myo7b	chr18	32020000	32040000	16.333	-10.8295	27.1626	16961
chr18	37008868	37020679	RP23-6P18.2	chr18	37020000	37040000	32.9923	0.757831	32.2345	679
chr18	36930184	37187661	Pcdha1	chr18	37020000	37040000	32.9923	0.757831	32.2345	20000
chr18	36939205	37187657	Pcdha2	chr18	37020000	37040000	32.9923	0.757831	32.2345	20000
chr18	36946105	37187657	Pcdha3	chr18	37020000	37040000	32.9923	0.757831	32.2345	20000
chr18	36952648	37187661	Pcdha4	chr18	37020000	37040000	32.9923	0.757831	32.2345	20000
chr18	36960440	37187657	Pcdha5	chr18	37020000	37040000	32.9923	0.757831	32.2345	20000
chr18	36967631	37187657	Pcdha6	chr18	37020000	37040000	32.9923	0.757831	32.2345	20000
chr18	36973802	37187657	Pcdha7	chr18	37020000	37040000	32.9923	0.757831	32.2345	20000
chr18	36992371	37187657	Pcdha8	chr18	37020000	37040000	32.9923	0.757831	32.2345	20000
chr18	36997880	37187657	Pcdha9	chr18	37020000	37040000	32.9923	0.757831	32.2345	20000
chr18	37005203	37187657	Pcdha10	chr18	37020000	37040000	32.9923	0.757831	32.2345	20000
chr18	37010712	37187657	Pcdha11	chr18	37020000	37040000	32.9923	0.757831	32.2345	20000
chr18	37020149	37187657	Pcdha12	chr18	37020000	37040000	32.9923	0.757831	32.2345	19851
chr18	36952741	37840200	RP23-407E2.4	chr18	37020000	37040000	32.9923	0.757831	32.2345	20000
chr18	36969916	37833296	RP23-407E2.5	chr18	37020000	37040000	32.9923	0.757831	32.2345	20000
chr18	36975941	37833296	RP23-407E2.6	chr18	37020000	37040000	32.9923	0.757831	32.2345	20000
chr18	36930184	37187661	Pcdha1	chr18	37100000	37120000	22.362	-7.54748	29.9094	20000
chr18	36939205	37187657	Pcdha2	chr18	37100000	37120000	22.362	-7.54748	29.9094	20000
chr18	36946105	37187657	Pcdha3	chr18	37100000	37120000	22.362	-7.54748	29.9094	20000
chr18	36952648	37187661	Pcdha4	chr18	37100000	37120000	22.362	-7.54748	29.9094	20000
chr18	36960440	37187657	Pcdha5	chr18	37100000	37120000	22.362	-7.54748	29.9094	20000
chr18	36967631	37187657	Pcdha6	chr18	37100000	37120000	22.362	-7.54748	29.9094	20000
chr18	36973802	37187657	Pcdha7	chr18	37100000	37120000	22.362	-7.54748	29.9094	20000
chr18	36992371	37187657	Pcdha8	chr18	37100000	37120000	22.362	-7.54748	29.9094	20000
chr18	36997880	37187657	Pcdha9	chr18	37100000	37120000	22.362	-7.54748	29.9094	20000
chr18	37005203	37187657	Pcdha10	chr18	37100000	37120000	22.362	-7.54748	29.9094	20000
chr18	37010712	37187657	Pcdha11	chr18	37100000	37120000	22.362	-7.54748	29.9094	20000
chr18	37020149	37187657	Pcdha12	chr18	37100000	37120000	22.362	-7.54748	29.9094	20000
chr18	37090013	37187657	Pcdhac1	chr18	37100000	37120000	22.362	-7.54748	29.9094	20000
chr18	36952741	37840200	RP23-407E2.4	chr18	37100000	37120000	22.362	-7.54748	29.9094	20000
chr18	36969916	37833296	RP23-407E2.5	chr18	37100000	37120000	22.362	-7.54748	29.9094	20000
chr18	36975941	37833296	RP23-407E2.6	chr18	37100000	37120000	22.362	-7.54748	29.9094	20000
chr18	37618906	37619766	RP23-56B11.3	chr18	37600000	37620000	23.8666	-6.05362	29.9202	860
chr18	36952741	37840200	RP23-407E2.4	chr18	37600000	37620000	23.8666	-6.05362	29.9202	20000
chr18	36969916	37833296	RP23-407E2.5	chr18	37600000	37620000	23.8666	-6.05362	29.9202	20000
chr18	36975941	37833296	RP23-407E2.6	chr18	37600000	37620000	23.8666	-6.05362	29.9202	20000
chr18	37714279	37726121	RP23-56B11.8	chr18	37720000	37740000	25.6649	-0.890786	26.5557	6121
chr18	36952741	37840200	RP23-407E2.4	chr18	37720000	37740000	25.6649	-0.890786	26.5557	20000
chr18	36969916	37833296	RP23-407E2.5	chr18	37720000	37740000	25.6649	-0.890786	26.5557	20000
chr18	36975941	37833296	RP23-407E2.6	chr18	37720000	37740000	25.6649	-0.890786	26.5557	20000
chr18	37661793	37841873	Pcdhga1	chr18	37720000	37740000	25.6649	-0.890786	26.5557	20000
chr18	37668953	37841870	Pcdhga2	chr18	37720000	37740000	25.6649	-0.890786	26.5557	20000
chr18	37674307	37841873	Pcdhga3	chr18	37720000	37740000	25.6649	-0.890786	26.5557	20000
chr18	37680233	37841870	Pcdhgb1	chr18	37720000	37740000	25.6649	-0.890786	26.5557	20000
chr18	37685210	37841873	Pcdhga4	chr18	37720000	37740000	25.6649	-0.890786	26.5557	20000
chr18	37689828	37841873	Pcdhgb2	chr18	37720000	37740000	25.6649	-0.890786	26.5557	20000
chr18	37694380	37841873	Pcdhga5	chr18	37720000	37740000	25.6649	-0.890786	26.5557	20000
chr18	37707039	37841873	Pcdhga6	chr18	37720000	37740000	25.6649	-0.890786	26.5557	20000
chr18	37714764	37841873	Pcdhga7	chr18	37720000	37740000	25.6649	-0.890786	26.5557	20000
chr18	37720369	37841870	Pcdhgb4	chr18	37720000	37740000	25.6649	-0.890786	26.5557	19631
chr18	37725706	37841873	Pcdhga8	chr18	37720000	37740000	25.6649	-0.890786	26.5557	14294
chr18	37731009	37841873	Pcdhgb5	chr18	37720000	37740000	25.6649	-0.890786	26.5557	8991
chr18	37736936	37841870	Pcdhga9	chr18	37720000	37740000	25.6649	-0.890786	26.5557	3064
chr18	39773497	39776082	Pabpc2	chr18	39760000	39780000	33.3985	-0.808958	34.2075	2585
chr18	45268860	45686024	Kcnn2	chr18	45280000	45300000	10.7877	-15.5302	26.3179	20000
chr18	45268860	45686024	Kcnn2	chr18	45320000	45340000	21.3629	-17.3195	38.6824	20000
chr18	57133090	57297467	Megf10	chr18	57140000	57160000	17.0052	-15.9448	32.95	20000
chr18	57133090	57297467	Megf10	chr18	57180000	57200000	16.4802	-15.8221	32.3023	20000
chr18	62548911	62661366	Spink10	chr18	62660000	62680000	26.932	-4.22171	31.1537	1366
chr18	62607539	62741387	Spink13	chr18	62660000	62680000	26.932	-4.22171	31.1537	20000
chr18	71258738	72351069	Dcc	chr18	71360000	71380000	14.5618	-12.6047	27.1666	20000
chr18	71258738	72351069	Dcc	chr18	71680000	71700000	10.9155	-15.5515	26.467	20000
chr18	71258738	72351069	Dcc	chr18	71760000	71780000	21.9223	-9.66899	31.5913	20000
chr18	77456110	77565147	Rnf165	chr18	77540000	77560000	18.9229	-7.39174	26.3146	20000
chr18	78750380	79109391	Setbp1	chr18	78820000	78840000	12.0047	-18.0202	30.0249	20000
chr18	78750380	79109391	Setbp1	chr18	79020000	79040000	15.4517	-17.0533	32.505	20000
chr18	78750380	79109391	Setbp1	chr18	79060000	79080000	18.9221	-9.32086	28.243	20000
chr18	80323335	80326605	RP24-281O20.3	chr18	80320000	80340000	30.7216	-1.39034	32.112	3270
chr18	80294546	80364254	Kcng2	chr18	80320000	80340000	30.7216	-1.39034	32.112	20000
chr18	84719004	84720775	AC142448.2	chr18	84720000	84740000	24.353	-2.05085	26.4039	775
chr18	84720019	84740436	Fam69c	chr18	84720000	84740000	24.353	-2.05085	26.4039	19981
chr18	84934782	84981472	Fbxo15	chr18	84920000	84940000	26.0861	-7.68359	33.7697	5218
chr18	89197431	89270201	Cd226	chr18	89200000	89220000	23.5077	-11.2114	34.7192	20000
chr18	89301082	89769528	Dok6	chr18	89380000	89400000	14.2307	-13.6972	27.9278	20000
chr18	89301082	89769528	Dok6	chr18	89400000	89420000	24.1888	-5.14135	29.3301	20000
chr18	89301082	89769528	Dok6	chr18	89480000	89500000	24.8006	-4.36475	29.1654	20000
chr18	89301082	89769528	Dok6	chr18	89640000	89660000	26.1028	-18.0067	44.1095	20000
chr18	89301082	89769528	Dok6	chr18	89680000	89700000	19.2896	-20.9121	40.2017	20000
chr18	90579777	90592522	CH25-588N10.2	chr18	90560000	90580000	13.2688	-14.994	28.2628	223
chr19	7864388	7966027	Slc22a27	chr19	7920000	7940000	28.5445	1.99696	26.5475	20000
chr19	12706055	12721247	AC126675.3	chr19	12720000	12740000	14.0112	-13.1613	27.1725	1247
chr19	12916661	12924419	Olfr1448	chr19	12920000	12940000	26.5841	-7.1595	33.7436	4419
chr19	12930840	12935752	Olfr1449	chr19	12920000	12940000	26.5841	-7.1595	33.7436	4912
chr19	13185734	13193775	Olfr1462	chr19	13180000	13200000	41.0503	0.0681939	40.9821	8041
chr19	13312768	13315541	Olfr1465	chr19	13300000	13320000	39.279	7.08593	32.1931	2773
chr19	13338862	13343572	Olfr1466	chr19	13320000	13340000	22.2586	-5.84216	28.1008	1138
chr19	13338862	13343572	Olfr1466	chr19	13340000	13360000	32.6761	-1.97006	34.6462	3572
chr19	13362236	13368054	Olfr1467	chr19	13360000	13380000	23.4921	-9.17086	32.6629	5818
chr19	13371854	13376066	Olfr1468-ps1	chr19	13360000	13380000	23.4921	-9.17086	32.6629	4212
chr19	13583511	13588832	Olfr1484	chr19	13580000	13600000	27.8019	-8.14969	35.9516	5321
chr19	13588290	13588659	Olfr1485-ps1	chr19	13580000	13600000	27.8019	-8.14969	35.9516	369
chr19	13593996	13594215	Olfr1486-ps1	chr19	13580000	13600000	27.8019	-8.14969	35.9516	219
chr19	13697268	13706127	Olfr1491	chr19	13680000	13700000	28.6915	-10.3691	39.0606	2732
chr19	13697268	13706127	Olfr1491	chr19	13700000	13720000	21.4313	-6.52607	27.9573	6127
chr19	13718013	13718877	Olfr1492-ps1	chr19	13700000	13720000	21.4313	-6.52607	27.9573	864
chr19	13723278	13727983	Olfr1493-ps1	chr19	13720000	13740000	20.4336	-7.12903	27.5626	4705
chr19	13739728	13750479	Olfr1494	chr19	13720000	13740000	20.4336	-7.12903	27.5626	272
chr19	13764606	13770248	Olfr1495	chr19	13760000	13780000	25.916	-6.37008	32.2861	5642
chr19	13777878	13782920	Olfr1496	chr19	13760000	13780000	25.916	-6.37008	32.2861	2122
chr19	20405288	20422787	RP23-53N8.2	chr19	20400000	20420000	21.5654	-14.1135	35.6788	14712
chr19	20492715	20643462	Aldh1a1	chr19	20480000	20500000	21.7235	-11.0501	32.7736	7285
chr19	20534527	20552330	RP23-457B18.1	chr19	20520000	20540000	21.9969	-17.9407	39.9377	5473
chr19	20492715	20643462	Aldh1a1	chr19	20520000	20540000	21.9969	-17.9407	39.9377	20000
chr19	20692953	20727562	Aldh1a7	chr19	20700000	20720000	29.8838	-0.317379	30.2011	20000
chr19	28835049	28913960	Slc1a1	chr19	28840000	28860000	21.6995	-7.50204	29.2016	20000
chr19	28835049	28913960	Slc1a1	chr19	28860000	28880000	32.1952	0.850301	31.3449	20000
chr19	28835049	28913960	Slc1a1	chr19	28880000	28900000	26.8843	-5.98771	32.872	20000
chr19	28893042	28967800	AC163993.2	chr19	28880000	28900000	26.8843	-5.98771	32.872	6958
chr19	33498037	33517780	Lipo4	chr19	33480000	33500000	12.213	-16.3731	28.5861	1963
chr19	33612707	33625252	AC160088.5	chr19	33600000	33620000	18.7697	-12.8227	31.5924	7293
chr19	33517740	33761951	Lipo1	chr19	33600000	33620000	18.7697	-12.8227	31.5924	20000
chr19	33838827	33842598	AC160088.4	chr19	33820000	33840000	23.6736	-3.53402	27.2076	1173
chr19	34668403	34747289	Slc16a12	chr19	34720000	34740000	27.6397	-5.45725	33.0969	20000
chr19	38132781	38183958	Pde6c	chr19	38120000	38140000	27.641	-1.55723	29.1982	7219
chr19	39061015	39093944	Cyp2c65	chr19	39060000	39080000	21.4311	-12.4494	33.8804	18985
chr19	39389556	39463075	Cyp2c38	chr19	39400000	39420000	13.6106	-13.1597	26.7703	20000
chr19	39688834	39741054	Cyp2c68	chr19	39720000	39740000	17.0044	-12.2372	29.2415	20000
chr19	50143299	50678646	Sorcs1	chr19	50200000	50220000	20.8476	-7.33595	28.1836	20000
chr19	50143299	50678646	Sorcs1	chr19	50300000	50320000	16.2591	-13.8493	30.1084	20000
chr19	55251938	55297720	Acsl5	chr19	55280000	55300000	30.4211	2.28983	28.1313	17720
chr19	55271291	55316032	Zdhhc6	chr19	55280000	55300000	30.4211	2.28983	28.1313	20000
chr2	4287595	4301167	RP23-416H10.4	chr2	4280000	4300000	21.9603	-5.98363	27.944	12405
chr2	4017717	4614043	Frmd4a	chr2	4280000	4300000	21.9603	-5.98363	27.944	20000
chr2	7529939	7531307	RP23-113H3.2	chr2	7520000	7540000	19.1985	-7.18158	26.38	1368
chr2	14512591	14542811	RP23-56A7.1	chr2	14500000	14520000	28.7602	2.42373	26.3365	7409
chr2	17343909	17731464	Nebl	chr2	17660000	17680000	18.5673	-8.74957	27.3169	20000
chr2	23508860	23509307	RP23-183O12.2	chr2	23500000	23520000	20.9019	-6.88917	27.7911	447
chr2	23506220	23572106	Spopl	chr2	23500000	23520000	20.9019	-6.88917	27.7911	13780
chr2	36731902	36737640	Olfr347	chr2	36720000	36740000	19.9992	-6.658	26.6572	5738
chr2	36857539	36862660	Olfr351	chr2	36860000	36880000	20.8775	-6.3639	27.2414	2660
chr2	36868460	36872785	Olfr352	chr2	36860000	36880000	20.8775	-6.3639	27.2414	4325
chr2	37326515	37332772	Olfr368	chr2	37320000	37340000	23.6393	-6.3888	30.0281	6257
chr2	40177022	40177455	RP23-424F12.2	chr2	40160000	40180000	22.2304	-12.271	34.5015	433
chr2	40595246	42653624	Lrp1b	chr2	40720000	40740000	22.4181	-8.88889	31.307	20000
chr2	40595246	42653624	Lrp1b	chr2	40760000	40780000	8.50367	-18.963	27.4667	20000
chr2	40595246	42653624	Lrp1b	chr2	40860000	40880000	17.5	-8.87663	26.3766	20000
chr2	40595246	42653624	Lrp1b	chr2	40940000	40960000	28.9693	-1.51675	30.486	20000
chr2	40595246	42653624	Lrp1b	chr2	41440000	41460000	19.5975	-13.8888	33.4863	20000
chr2	40595246	42653624	Lrp1b	chr2	41780000	41800000	38.2576	-16.88	55.1375	20000
chr2	40595246	42653624	Lrp1b	chr2	42560000	42580000	14.7894	-13.5263	28.3157	20000
chr2	40595246	42653624	Lrp1b	chr2	42580000	42600000	14.7485	-12.2643	27.0128	20000
chr2	48062548	48457245	RP23-49G18.1	chr2	48260000	48280000	6.54371	-20.332	26.8758	20000
chr2	52428320	52676831	Cacnb4	chr2	52640000	52660000	24.829	-2.20525	27.0343	20000
chr2	54436317	55118309	Galnt13	chr2	54720000	54740000	12.9587	-13.7713	26.73	20000
chr2	54436317	55118309	Galnt13	chr2	55060000	55080000	11.5664	-16.4947	28.0611	20000
chr2	55435970	55598145	Kcnj3	chr2	55480000	55500000	17.8446	-14.6572	32.5018	20000
chr2	55435970	55598145	Kcnj3	chr2	55540000	55560000	14.951	-14.3822	29.3332	20000
chr2	55435970	55598145	Kcnj3	chr2	55560000	55580000	19.3182	-10.943	30.2611	20000
chr2	57236227	57238508	RP23-271B15.4	chr2	57220000	57240000	28.0701	-1.40016	29.4702	2281
chr2	57237635	57370719	Gpd2	chr2	57220000	57240000	28.0701	-1.40016	29.4702	2365
chr2	57237635	57370719	Gpd2	chr2	57240000	57260000	22.1229	-4.85443	26.9773	20000
chr2	57997884	58045860	Galnt5	chr2	58020000	58040000	23.6364	-13.7865	37.4229	20000
chr2	58129137	58195532	Cytip	chr2	58180000	58200000	18.1018	-13.6491	31.7509	15532
chr2	58567298	58792971	Upp2	chr2	58680000	58700000	10.4018	-19.4973	29.8991	20000
chr2	58821070	59160683	Ccdc148	chr2	59000000	59020000	20.0138	-8.63368	28.6474	20000
chr2	58821070	59160683	Ccdc148	chr2	59040000	59060000	20.9791	-7.56613	28.5453	20000
chr2	62330073	62412231	Dpp4	chr2	62380000	62400000	13.8313	-12.9141	26.7454	20000
chr2	62357071	62470913	RP23-343C17.1	chr2	62380000	62400000	13.8313	-12.9141	26.7454	20000
chr2	62693414	63184287	Kcnh7	chr2	62780000	62800000	30.6586	3.0303	27.6283	20000
chr2	62693414	63184287	Kcnh7	chr2	62840000	62860000	19.7377	-11.9481	31.6857	20000
chr2	63971507	64098038	Fign	chr2	64000000	64020000	16.0826	-13.6957	29.7783	20000
chr2	63971507	64098038	Fign	chr2	64080000	64100000	22.8093	-4.12436	26.9337	18038
chr2	64382602	64393860	RP23-232I4.1	chr2	64380000	64400000	25.6233	-8.87805	34.5013	11258
chr2	64912476	65024987	Grb14	chr2	64900000	64920000	22.8551	-22.1137	44.9688	7524
chr2	64912476	65024987	Grb14	chr2	64980000	65000000	19.8114	-8.27247	28.0838	20000
chr2	64912476	65024987	Grb14	chr2	65000000	65020000	13.5784	-13.9743	27.5527	20000
chr2	65457118	65567627	Scn3a	chr2	65540000	65560000	19.8596	-10.2556	30.1151	20000
chr2	66440880	66546026	RP23-276I21.1	chr2	66540000	66560000	26.0377	-7.86783	33.9055	6026
chr2	66480080	66634962	Scn9a	chr2	66540000	66560000	26.0377	-7.86783	33.9055	20000
chr2	66480080	66634962	Scn9a	chr2	66580000	66600000	27.5249	-2.29971	29.8246	20000
chr2	66673425	66784914	Scn7a	chr2	66700000	66720000	19.3691	-10.964	30.3331	20000
chr2	66673425	66784914	Scn7a	chr2	66720000	66740000	24.6053	-7.4359	32.0412	20000
chr2	67157646	67194735	RP23-212E8.1	chr2	67180000	67200000	23.5984	-20.6681	44.2666	14735
chr2	67173834	67184950	RP23-212E8.2	chr2	67180000	67200000	23.5984	-20.6681	44.2666	4950
chr2	67446002	67526614	Xirp2	chr2	67440000	67460000	30.5025	-3.78077	34.2833	13998
chr2	67446002	67526614	Xirp2	chr2	67460000	67480000	28.8048	-7.06522	35.87	20000
chr2	67446002	67526614	Xirp2	chr2	67500000	67520000	23.4283	-10.6352	34.0634	20000
chr2	67491044	67516525	RP23-353O20.2	chr2	67500000	67520000	23.4283	-10.6352	34.0634	16525
chr2	67565871	68122689	B3galt1	chr2	67600000	67620000	24.1464	-15.9194	40.0659	20000
chr2	67565871	68122689	B3galt1	chr2	67620000	67640000	19.8215	-10.1559	29.9775	20000
chr2	67565871	68122689	B3galt1	chr2	67740000	67760000	11.2607	-21.3832	32.644	20000
chr2	67565871	68122689	B3galt1	chr2	67780000	67800000	25.8225	-7.6368	33.4593	20000
chr2	67565871	68122689	B3galt1	chr2	67800000	67820000	16.2384	-19.044	35.2824	20000
chr2	67565871	68122689	B3galt1	chr2	67820000	67840000	15.3976	-14.4125	29.8101	20000
chr2	67565871	68122689	B3galt1	chr2	67980000	68000000	16.0761	-12.6067	28.6828	20000
chr2	67565871	68122689	B3galt1	chr2	68000000	68020000	15.4163	-12.1525	27.5688	20000
chr2	68820311	68845252	RP23-104C18.1	chr2	68820000	68840000	25.7313	-0.671212	26.4025	19689
chr2	78237547	78302230	RP23-271B13.1	chr2	78240000	78260000	22.5213	-9.27415	31.7954	20000
chr2	78972672	79098851	RP23-118H3.3	chr2	79000000	79020000	20.6942	-8.72487	29.4191	20000
chr2	78972672	79098851	RP23-118H3.3	chr2	79060000	79080000	19.3837	-9.98073	29.3645	20000
chr2	79834453	80129458	Pde1a	chr2	80120000	80140000	23.304	-4.25759	27.5616	9458
chr2	82053222	82259879	Zfp804a	chr2	82040000	82060000	34.152	0.30635	33.8457	6778
chr2	82053222	82259879	Zfp804a	chr2	82080000	82100000	16.2805	-13.646	29.9265	20000
chr2	82375372	82392202	RP23-345M3.1	chr2	82360000	82380000	22.0833	-7.56134	29.6447	4628
chr2	83955693	83958185	RP23-141N19.6	chr2	83940000	83960000	27.0625	-5.73256	32.7951	2492
chr2	83915079	83941228	Zswim2	chr2	83940000	83960000	27.0625	-5.73256	32.7951	1228
chr2	84317339	84318311	RP23-202K13.3	chr2	84300000	84320000	21.1573	-8.25812	29.4154	972
chr2	84432855	84476775	Tfpi	chr2	84440000	84460000	17.1088	-15.3627	32.4716	20000
chr2	84838850	84863594	Slc43a1	chr2	84860000	84880000	26.5338	0.00320055	26.5306	3594
chr2	84871924	84886710	Rtn4rl2	chr2	84860000	84880000	26.5338	0.00320055	26.5306	8076
chr2	85483594	85519024	RP23-429P18.4	chr2	85480000	85500000	20.1832	-15.6177	35.8009	16406
chr2	85601769	85602717	Olfr999-ps1	chr2	85600000	85620000	18.4146	-15.3307	33.7453	948
chr2	85607037	85611903	Olfr1000	chr2	85600000	85620000	18.4146	-15.3307	33.7453	4866
chr2	85797618	85802544	Olfr1016	chr2	85780000	85800000	15.26	-12.5417	27.8018	2382
chr2	85782017	85787812	Olfr1015	chr2	85780000	85800000	15.26	-12.5417	27.8018	5795
chr2	85797618	85802544	Olfr1016	chr2	85800000	85820000	6.71296	-20.4465	27.1594	2544
chr2	85808317	85808980	Olfr1017-ps1	chr2	85800000	85820000	6.71296	-20.4465	27.1594	663
chr2	85818479	85824221	Olfr1018	chr2	85800000	85820000	6.71296	-20.4465	27.1594	1521
chr2	86020633	86045171	Olfr1033	chr2	86020000	86040000	28.8999	-1.88466	30.7845	19367
chr2	86704886	86705748	Olfr1088-ps1	chr2	86700000	86720000	28.9855	-11.9726	40.9581	862
chr2	87187798	87192767	Olfr1112	chr2	87180000	87200000	28.9519	-9.15104	38.1029	4969
chr2	87283212	87285275	Olfr1117-ps1	chr2	87280000	87300000	21.2147	-9.69762	30.9123	2063
chr2	87645180	87647374	Olfr1133	chr2	87640000	87660000	22.4424	-6.80261	29.245	2194
chr2	87655673	87658460	Olfr1134	chr2	87640000	87660000	22.4424	-6.80261	29.245	2787
chr2	87779483	87784572	Olfr152	chr2	87780000	87800000	26.962	-9.4524	36.4144	4572
chr2	87786027	87786831	Olfr1142-ps1	chr2	87780000	87800000	26.962	-9.4524	36.4144	804
chr2	87990113	87991054	Olfr1158	chr2	87980000	88000000	22.0336	-6.9091	28.9427	941
chr2	87998277	87999189	Olfr1159-ps1	chr2	87980000	88000000	22.0336	-6.9091	28.9427	912
chr2	88000927	88008268	Olfr1160	chr2	88000000	88020000	22.3562	-14.8634	37.2197	7341
chr2	88336721	88342048	Olfr1176	chr2	88320000	88340000	23.3449	-5.08017	28.4251	3279
chr2	88318194	88327215	Olfr1175-ps	chr2	88320000	88340000	23.3449	-5.08017	28.4251	7215
chr2	88336721	88342048	Olfr1176	chr2	88340000	88360000	28.1606	-11.25	39.4106	2048
chr2	88342132	88346492	Olfr1177-ps	chr2	88340000	88360000	28.1606	-11.25	39.4106	4360
chr2	88401859	88406453	Olfr1179	chr2	88400000	88420000	20.1567	-7.01728	27.174	4594
chr2	88410649	88419151	Olfr1180	chr2	88400000	88420000	20.1567	-7.01728	27.174	8502
chr2	88387062	88400799	Olfr1178	chr2	88400000	88420000	20.1567	-7.01728	27.174	799
chr2	88483598	88489284	Olfr1184	chr2	88480000	88500000	27.2579	-2.53759	29.7955	5686
chr2	88493320	88502049	Olfr1185-ps1	chr2	88480000	88500000	27.2579	-2.53759	29.7955	6680
chr2	88895575	88902311	Olfr1208	chr2	88880000	88900000	14.1794	-15.9004	30.0799	4425
chr2	89122885	89133054	Olfr1222	chr2	89120000	89140000	12.4793	-14.7488	27.2281	10169
chr2	89168380	89174669	Olfr1225	chr2	89160000	89180000	19.9796	-18.502	38.4816	6289
chr2	89155336	89164091	Olfr1224-ps1	chr2	89160000	89180000	19.9796	-18.502	38.4816	4091
chr2	89360013	89364865	Olfr1234	chr2	89360000	89380000	14.9516	-17.3005	32.2522	4852
chr2	89384882	89390230	Olfr1235-ps1	chr2	89380000	89400000	24.8545	-8.43116	33.2857	5348
chr2	89399831	89402363	Olfr1236-ps1	chr2	89380000	89400000	24.8545	-8.43116	33.2857	169
chr2	89525889	89531487	Olfr1243	chr2	89520000	89540000	22.0977	-8.09941	30.1971	5598
chr2	89537483	89538165	Olfr1244-ps1	chr2	89520000	89540000	22.0977	-8.09941	30.1971	682
chr2	89604959	89614130	Olfr1247	chr2	89600000	89620000	19.5102	-12.1574	31.6676	9171
chr2	89617168	89618245	Olfr1248	chr2	89600000	89620000	19.5102	-12.1574	31.6676	1077
chr2	89787325	89793619	Olfr1254	chr2	89780000	89800000	20.6466	-5.68192	26.3285	6294
chr2	90085530	90086459	Olfr1267-ps1	chr2	90080000	90100000	16.4529	-14.5076	30.9605	929
chr2	90116187	90121412	Olfr1269	chr2	90100000	90120000	17.594	-14.4591	32.0531	3813
chr2	90109095	90115023	Olfr1268-ps1	chr2	90100000	90120000	17.594	-14.4591	32.0531	5928
chr2	92483926	92529809	RP23-165L23.2	chr2	92520000	92540000	22.1875	-4.73936	26.9268	9809
chr2	92529694	92540980	RP23-165L23.3	chr2	92520000	92540000	22.1875	-4.73936	26.9268	10306
chr2	92529694	92540980	RP23-165L23.3	chr2	92540000	92560000	24.2452	-9.84189	34.0871	980
chr2	96318169	97631666	Lrrc4c	chr2	96580000	96600000	23.5256	-8.95155	32.4771	20000
chr2	96318169	97631666	Lrrc4c	chr2	96620000	96640000	21.6204	-5.40914	27.0295	20000
chr2	96318169	97631666	Lrrc4c	chr2	96720000	96740000	10.6548	-27.7392	38.3939	20000
chr2	96318169	97631666	Lrrc4c	chr2	96740000	96760000	17.9343	-18.2489	36.1832	20000
chr2	96318169	97631666	Lrrc4c	chr2	96800000	96820000	17.9866	-10.7547	28.7412	20000
chr2	96318169	97631666	Lrrc4c	chr2	96820000	96840000	20.735	-16.3033	37.0384	20000
chr2	96318169	97631666	Lrrc4c	chr2	96880000	96900000	24.1028	-13.1775	37.2803	20000
chr2	96318169	97631666	Lrrc4c	chr2	96900000	96920000	17.8226	-17.5787	35.4013	20000
chr2	96987018	97083561	RP23-15A12.1	chr2	96980000	97000000	21.7451	-9.99858	31.7437	12982
chr2	96318169	97631666	Lrrc4c	chr2	96980000	97000000	21.7451	-9.99858	31.7437	20000
chr2	96987018	97083561	RP23-15A12.1	chr2	97060000	97080000	12.8029	-18.1576	30.9605	20000
chr2	96318169	97631666	Lrrc4c	chr2	97060000	97080000	12.8029	-18.1576	30.9605	20000
chr2	96987018	97083561	RP23-15A12.1	chr2	97080000	97100000	23.0036	-6.95636	29.96	3561
chr2	96318169	97631666	Lrrc4c	chr2	97080000	97100000	23.0036	-6.95636	29.96	20000
chr2	96318169	97631666	Lrrc4c	chr2	97140000	97160000	31.7932	-13.1537	44.9468	20000
chr2	96318169	97631666	Lrrc4c	chr2	97300000	97320000	17.5565	-8.94161	26.4981	20000
chr2	96318169	97631666	Lrrc4c	chr2	97360000	97380000	31.1612	-5.72388	36.8851	20000
chr2	96318169	97631666	Lrrc4c	chr2	97620000	97640000	23.5208	-9.45751	32.9783	11666
chr2	99357246	99357729	RP24-118I4.1	chr2	99340000	99360000	13.7498	-18.2113	31.9611	483
chr2	103177787	103186681	RP23-328F9.3	chr2	103180000	103200000	24.7567	-12.2733	37.0299	6681
chr2	104143073	104411013	RP24-297H17.3	chr2	104220000	104240000	18.0231	-8.48048	26.5036	20000
chr2	105536080	105670330	Pax6os1	chr2	105580000	105600000	22.649	-4.12755	26.7765	20000
chr2	106693269	106868356	Mpped2	chr2	106700000	106720000	18.7909	-8.96589	27.7568	20000
chr2	108948806	108950233	RP23-405K7.2	chr2	108940000	108960000	30.2173	-12.1962	42.4135	1427
chr2	110655201	110950923	Ano3	chr2	110860000	110880000	26.761	-1.20466	27.9657	20000
chr2	111162061	111229602	RP23-9A5.2	chr2	111160000	111180000	15.7054	-19.1807	34.8861	17939
chr2	111162061	111229602	RP23-9A5.2	chr2	111220000	111240000	21.3338	-8.45149	29.7853	9602
chr2	111230360	111235286	Olfr1275	chr2	111220000	111240000	21.3338	-8.45149	29.7853	4926
chr2	111254516	111262026	Olfr1276	chr2	111260000	111280000	20.5285	-11.9718	32.5003	2026
chr2	111264946	111274106	Olfr1277	chr2	111260000	111280000	20.5285	-11.9718	32.5003	9160
chr2	111751006	111758852	Olfr1301	chr2	111740000	111760000	22.8099	-7.77249	30.5824	7846
chr2	112004574	112012708	Olfr1310	chr2	112000000	112020000	26.0815	-7.63071	33.7122	8134
chr2	112019656	112024412	Olfr1311	chr2	112000000	112020000	26.0815	-7.63071	33.7122	344
chr2	113776362	113829121	Scg5	chr2	113760000	113780000	18.3368	-8.17263	26.5094	3638
chr2	114054335	114064868	RP23-230H3.6	chr2	114040000	114060000	24.1088	-3.21941	27.3283	5665
chr2	114047282	114053548	Actc1	chr2	114040000	114060000	24.1088	-3.21941	27.3283	6266
chr2	114013563	114068324	RP23-230H3.2	chr2	114040000	114060000	24.1088	-3.21941	27.3283	20000
chr2	114938570	114939588	RP23-142N2.3	chr2	114920000	114940000	8.21868	-18.4244	26.6431	1018
chr2	114854093	115043972	RP23-142N2.1	chr2	114920000	114940000	8.21868	-18.4244	26.6431	20000
chr2	114897916	115220708	RP23-21N12.2	chr2	114920000	114940000	8.21868	-18.4244	26.6431	20000
chr2	114854093	115043972	RP23-142N2.1	chr2	115020000	115040000	19.3034	-7.87415	27.1775	20000
chr2	114897916	115220708	RP23-21N12.2	chr2	115020000	115040000	19.3034	-7.87415	27.1775	20000
chr2	114897916	115220708	RP23-21N12.2	chr2	115060000	115080000	19.4725	-9.43963	28.9121	20000
chr2	114897916	115220708	RP23-21N12.2	chr2	115080000	115100000	24.548	-6.76358	31.3116	20000
chr2	117802117	117803664	RP23-291N19.2	chr2	117800000	117820000	27.6288	-8.61047	36.2393	1547
chr2	117806678	117812813	RP23-291N19.1	chr2	117800000	117820000	27.6288	-8.61047	36.2393	6135
chr2	118039843	118041480	RP23-75E19.3	chr2	118020000	118040000	16.4814	-11.5854	28.0669	157
chr2	117857291	118111202	RP23-75E19.1	chr2	118020000	118040000	16.4814	-11.5854	28.0669	20000
chr2	117857291	118111202	RP23-75E19.1	chr2	118080000	118100000	19.7755	-13.2548	33.0303	20000
chr2	121357714	121363737	Ckmt1	chr2	121360000	121380000	25.978	-2.63198	28.61	3737
chr2	121363728	121387168	Strc	chr2	121360000	121380000	25.978	-2.63198	28.61	16272
chr2	122426477	122461137	Slc28a2	chr2	122440000	122460000	19.3116	-7.02585	26.3375	20000
chr2	125300594	125507993	Fbn1	chr2	125340000	125360000	16.4597	-11.9337	28.3935	20000
chr2	125300594	125507993	Fbn1	chr2	125360000	125380000	19.7502	-8.5334	28.2836	20000
chr2	125300594	125507993	Fbn1	chr2	125380000	125400000	19.7808	-8.04363	27.8244	20000
chr2	125300594	125507993	Fbn1	chr2	125460000	125480000	16.6788	-14.5752	31.2541	20000
chr2	125983483	126152004	Fam227b	chr2	126100000	126120000	22.5421	-7.33947	29.8816	20000
chr2	128423654	128424565	RP23-259N17.1	chr2	128420000	128440000	20.2742	-10.5283	30.8025	911
chr2	128178319	128502765	RP23-249P4.1	chr2	128420000	128440000	20.2742	-10.5283	30.8025	20000
chr2	128433723	128460051	RP23-259N17.6	chr2	128420000	128440000	20.2742	-10.5283	30.8025	6277
chr2	128178319	128502765	RP23-249P4.1	chr2	128460000	128480000	19.1545	-15.0058	34.1603	20000
chr2	128433723	128460051	RP23-259N17.6	chr2	128460000	128480000	19.1545	-15.0058	34.1603	51
chr2	129458359	129536602	RP23-384K11.5	chr2	129500000	129520000	22.2588	-4.98773	27.2466	20000
chr2	129493570	129515807	RP23-384K11.6	chr2	129500000	129520000	22.2588	-4.98773	27.2466	15807
chr2	130012349	130050399	Tgm3	chr2	130020000	130040000	21.0409	-6.04701	27.0879	20000
chr2	130384883	130385329	RP23-29K12.3	chr2	130380000	130400000	27.9025	-2.06666	29.9691	446
chr2	130390775	130397574	Cpxm1	chr2	130380000	130400000	27.9025	-2.06666	29.9691	6799
chr2	134786067	135475258	Plcb1	chr2	134820000	134840000	25.2934	-4.2323	29.5257	20000
chr2	135325447	135583584	RP24-364H2.1	chr2	135540000	135560000	19.9619	-13.9845	33.9464	20000
chr2	135648907	135652063	Platr3	chr2	135640000	135660000	26.6353	-0.900886	27.5362	3156
chr2	135659011	136014593	Plcb4	chr2	135640000	135660000	26.6353	-0.900886	27.5362	989
chr2	137663435	137829244	RP23-327A15.1	chr2	137760000	137780000	13.1661	-22.5189	35.685	20000
chr2	137663435	137829244	RP23-327A15.1	chr2	137780000	137800000	8.64233	-18.9384	27.5807	20000
chr2	138256565	138589292	Btbd3	chr2	138400000	138420000	13.1937	-15.5499	28.7436	20000
chr2	138256565	138589292	Btbd3	chr2	138520000	138540000	20.468	-5.9782	26.4462	20000
chr2	139175897	139176125	RP23-448A16.1	chr2	139160000	139180000	21.7098	-9.03503	30.7448	228
chr2	139256876	139677714	RP23-68E1.1	chr2	139340000	139360000	14.1846	-18.5996	32.7843	20000
chr2	143747583	143795965	Pcsk2os2	chr2	143780000	143800000	16.686	-12.447	29.133	15965
chr2	143546156	143816285	Pcsk2	chr2	143780000	143800000	16.686	-12.447	29.133	20000
chr2	147187424	147188407	RP23-239F11.1	chr2	147180000	147200000	25.8974	-0.599479	26.4969	983
chr2	147177546	147194243	Nkx2-2	chr2	147180000	147200000	25.8974	-0.599479	26.4969	14243
chr2	147184083	147331681	Nkx2-2os	chr2	147180000	147200000	25.8974	-0.599479	26.4969	15917
chr2	147944740	148040203	RP23-207P16.1	chr2	147940000	147960000	31.8083	-6.04782	37.8561	15260
chr2	147944740	148040203	RP23-207P16.1	chr2	147980000	148000000	23.4361	-4.26765	27.7038	20000
chr2	148798785	148805595	Cst8	chr2	148800000	148820000	20.0448	-10.4933	30.5382	5595
chr2	148889924	148890288	RP23-250M11.10	chr2	148880000	148900000	16.172	-11.0533	27.2253	364
chr2	151301974	151316247	RP23-31I2.3	chr2	151300000	151320000	30.1002	-1.25702	31.3572	14273
chr2	151380650	151432402	RP23-31I2.5	chr2	151380000	151400000	24.1361	-12.8259	36.962	19350
chr2	151380650	151432402	RP23-31I2.5	chr2	151400000	151420000	33.9074	-15.3554	49.2627	20000
chr2	151947273	151950641	RP23-214I20.3	chr2	151940000	151960000	14.5078	-12.0897	26.5975	3368
chr2	151911210	151945337	Angpt4	chr2	151940000	151960000	14.5078	-12.0897	26.5975	5337
chr2	153826171	153826605	RP23-244H7.4	chr2	153820000	153840000	21.0226	-5.37641	26.399	434
chr2	153779931	153844751	Efcab8	chr2	153820000	153840000	21.0226	-5.37641	26.399	20000
chr2	153856188	153871084	Sun5	chr2	153860000	153880000	11.5681	-24.9004	36.4685	11084
chr2	153875045	153895270	Bpifb2	chr2	153860000	153880000	11.5681	-24.9004	36.4685	4955
chr2	164235929	164238466	Svs2	chr2	164220000	164240000	13.1134	-13.6156	26.729	2537
chr2	164214454	164221660	Wfdc15b	chr2	164220000	164240000	13.1134	-13.6156	26.729	1660
chr2	164316751	164318453	Svs6	chr2	164300000	164320000	20.4134	-10.0911	30.5045	1702
chr2	171193269	171271350	RP23-117M21.1	chr2	171240000	171260000	24.0815	-8.54146	32.623	20000
chr2	174643534	174710832	Zfp831	chr2	174660000	174680000	24.1631	-5.45083	29.6139	20000
chr2	174835964	174841174	RP23-101P8.2	chr2	174840000	174860000	18.9049	-7.88822	26.7931	1174
chr2	174856289	174866531	RP23-101P8.4	chr2	174840000	174860000	18.9049	-7.88822	26.7931	3711
chr2	174842305	174853357	RP23-101P8.3	chr2	174840000	174860000	18.9049	-7.88822	26.7931	11052
chr2	175191065	175206917	RP23-330D3.3	chr2	175180000	175200000	25	-11.1111	36.1111	8935
chr2	181147653	181157014	Eef1a2	chr2	181140000	181160000	24.066	-2.85627	26.9223	9361
chr3	3508030	3658052	Hnf4g	chr3	3500000	3520000	22.1207	-4.69308	26.8137	11970
chr3	3508030	3658052	Hnf4g	chr3	3540000	3560000	21.9157	-7.56818	29.4839	20000
chr3	3508030	3658052	Hnf4g	chr3	3620000	3640000	44.4147	5.07557	39.3391	20000
chr3	4797558	4814911	RP23-442I7.1	chr3	4800000	4820000	19.6968	-9.46739	29.1642	14911
chr3	10089856	10089955	RP24-137C19.2	chr3	10080000	10100000	27.3356	0.3684	26.9672	99
chr3	10088110	10092565	RP24-137C19.1	chr3	10080000	10100000	27.3356	0.3684	26.9672	4455
chr3	13471655	14182287	Ralyl	chr3	13840000	13860000	20.4748	-6.61981	27.0947	20000
chr3	13471655	14182287	Ralyl	chr3	13860000	13880000	28.8055	-3.16321	31.9687	20000
chr3	18341667	18461254	RP23-77D22.1	chr3	18340000	18360000	21.1526	-7.3218	28.4744	18333
chr3	18341667	18461254	RP23-77D22.1	chr3	18400000	18420000	19.3649	-9.78077	29.1456	20000
chr3	20215620	20242181	Cpa3	chr3	20200000	20220000	25.3729	-4.60057	29.9735	4380
chr3	21753529	21800773	RP24-179O3.1	chr3	21740000	21760000	23.5885	-4.64778	28.2363	6471
chr3	25426215	26332460	Nlgn1	chr3	26100000	26120000	21.1694	-7.1669	28.3363	20000
chr3	25426215	26332460	Nlgn1	chr3	26240000	26260000	25.1667	-1.21049	26.3772	20000
chr3	26637620	26983212	Spata16	chr3	26800000	26820000	20.5531	-8.94909	29.5022	20000
chr3	28263214	28675858	Tnik	chr3	28340000	28360000	25.8728	-2.86136	28.7341	20000
chr3	28263214	28675858	Tnik	chr3	28360000	28380000	24.4891	-7.40861	31.8977	20000
chr3	31902507	32200180	Kcnmb2	chr3	31960000	31980000	30.0374	-3.37085	33.4082	20000
chr3	32817546	32938071	Usp13	chr3	32840000	32860000	20.7973	-6.70435	27.5016	20000
chr3	33190805	33191036	RP24-130I14.1	chr3	33180000	33200000	12.3272	-18.3806	30.7078	231
chr3	33621608	33622403	RP23-349K2.1	chr3	33620000	33640000	16.8525	-11.3442	28.1967	795
chr3	35597152	35666163	RP23-112A11.1	chr3	35580000	35600000	16.1242	-18.6305	34.7546	2848
chr3	36007244	36053547	Ccdc144b	chr3	36040000	36060000	27.5694	-1.84012	29.4095	13547
chr3	38107443	38107922	Rpl21-ps10	chr3	38100000	38120000	14.9549	-16.7993	31.7542	479
chr3	38094629	38130191	RP24-537K9.3	chr3	38100000	38120000	14.9549	-16.7993	31.7542	20000
chr3	38094629	38130191	RP24-537K9.3	chr3	38120000	38140000	19.6287	-11.309	30.9377	10191
chr3	38886940	39011985	Fat4	chr3	38980000	39000000	18.4934	-8.12016	26.6136	20000
chr3	39358306	39358903	RP23-49O22.1	chr3	39340000	39360000	17.3867	-9.14508	26.5318	597
chr3	41555731	41616864	Jade1	chr3	41540000	41560000	23.4485	-7.62514	31.0737	4269
chr3	49325680	49367359	RP23-290N20.3	chr3	49340000	49360000	24.3521	-9.7343	34.0864	20000
chr3	49892526	50443614	Slc7a11	chr3	49900000	49920000	22.5045	-4.71139	27.2159	20000
chr3	49892526	50443614	Slc7a11	chr3	49940000	49960000	14.1912	-21.915	36.1062	20000
chr3	49892526	50443614	Slc7a11	chr3	49960000	49980000	25.0454	-7.53863	32.584	20000
chr3	53513938	53657355	Frem2	chr3	53580000	53600000	21.3302	-6.10756	27.4378	20000
chr3	54156035	54318471	Trpc4	chr3	54180000	54200000	16.021	-10.437	26.458	20000
chr3	64537561	64565298	Vmn2r6	chr3	64560000	64580000	23.0675	-16.7014	39.769	5298
chr3	64632863	64844743	RP23-326B21.7	chr3	64680000	64700000	15.7285	-11.87	27.5985	20000
chr3	64690660	64844765	Vmn2r7	chr3	64680000	64700000	15.7285	-11.87	27.5985	9340
chr3	64949223	65223701	RP23-243H19.2	chr3	65040000	65060000	19.0793	-8.95545	28.0347	20000
chr3	64949223	65223701	RP23-243H19.2	chr3	65080000	65100000	16.4891	-15.658	32.1471	20000
chr3	65829116	65872281	RP23-251B16.2	chr3	65840000	65860000	17.4273	-12.0392	29.4665	20000
chr3	66219910	66225805	Ptx3	chr3	66220000	66240000	26.8742	-2.47432	29.3485	5805
chr3	66053558	66296837	Veph1	chr3	66220000	66240000	26.8742	-2.47432	29.3485	20000
chr3	66981390	67358396	Rsrc1	chr3	67060000	67080000	23.7844	-4.16123	27.9456	20000
chr3	67892232	68626466	RP24-100C12.5	chr3	68180000	68200000	34.0817	-4.55696	38.6387	20000
chr3	68064802	68626481	Schip1	chr3	68180000	68200000	34.0817	-4.55696	38.6387	20000
chr3	67892232	68626466	RP24-100C12.5	chr3	68300000	68320000	23.7397	-3.13594	26.8756	20000
chr3	68064802	68626481	Schip1	chr3	68300000	68320000	23.7397	-3.13594	26.8756	20000
chr3	68759906	68761433	RP24-399B3.6	chr3	68760000	68780000	23.1276	-3.95782	27.0854	1433
chr3	68761495	68762667	RP24-399B3.7	chr3	68760000	68780000	23.1276	-3.95782	27.0854	1172
chr3	72888557	72967863	Sis	chr3	72880000	72900000	14.1667	-18.7467	32.9133	11443
chr3	73066316	73594830	RP23-275B16.1	chr3	73240000	73260000	35.108	-4.3839	39.4919	20000
chr3	73066316	73594830	RP23-275B16.1	chr3	73400000	73420000	29.3238	-1.27557	30.5994	20000
chr3	73329434	73470014	RP24-74B11.1	chr3	73400000	73420000	29.3238	-1.27557	30.5994	20000
chr3	73351206	73481651	RP24-369K4.1	chr3	73400000	73420000	29.3238	-1.27557	30.5994	20000
chr3	75022396	75024615	RP24-204F1.1	chr3	75020000	75040000	19.0915	-10.9527	30.0443	2219
chr3	75037907	75165034	Zbbx	chr3	75020000	75040000	19.0915	-10.9527	30.0443	2093
chr3	75037907	75165034	Zbbx	chr3	75060000	75080000	27.8215	-0.790246	28.6117	20000
chr3	75274988	75482156	Wdr49	chr3	75360000	75380000	20.513	-7.77944	28.2924	20000
chr3	75274988	75482156	Wdr49	chr3	75440000	75460000	29.273	-19.5767	48.8496	20000
chr3	75274988	75482156	Wdr49	chr3	75460000	75480000	28.2886	-6.16245	34.451	20000
chr3	77564956	77571342	RP23-35F4.2	chr3	77560000	77580000	13.4497	-12.9566	26.4063	6386
chr3	80054892	80213085	RP23-121N19.3	chr3	80080000	80100000	16.1156	-12.2336	28.3492	20000
chr3	80399349	80399666	AC121996.1	chr3	80380000	80400000	27.0662	-6.4863	33.5525	317
chr3	80681450	80802835	Gria2	chr3	80680000	80700000	25.2214	-2.24551	27.467	18550
chr3	80843599	80913660	Glrb	chr3	80840000	80860000	14.774	-13.3281	28.1021	16401
chr3	82538383	82548084	Npy2r	chr3	82540000	82560000	23.05	-4.29488	27.3449	8084
chr3	82876705	82943638	Rbm46os	chr3	82920000	82940000	25.8209	-8.28587	34.1068	20000
chr3	82926665	83008488	RP24-180K20.1	chr3	82920000	82940000	25.8209	-8.28587	34.1068	13335
chr3	82876705	82943638	Rbm46os	chr3	82940000	82960000	15.6972	-10.7274	26.4246	3638
chr3	82926665	83008488	RP24-180K20.1	chr3	82940000	82960000	15.6972	-10.7274	26.4246	20000
chr3	84666192	84704575	Tmem154	chr3	84680000	84700000	15.9778	-10.7657	26.7435	20000
chr3	84496426	85887518	RP24-559D1.1	chr3	84680000	84700000	15.9778	-10.7657	26.7435	20000
chr3	84496426	85887518	RP24-559D1.1	chr3	85020000	85040000	20.8299	-9.88536	30.7152	20000
chr3	84496426	85887518	RP24-559D1.1	chr3	85080000	85100000	20.0026	-6.58638	26.5889	20000
chr3	84496426	85887518	RP24-559D1.1	chr3	85160000	85180000	28.3817	-8.19315	36.5748	20000
chr3	84496426	85887518	RP24-559D1.1	chr3	85280000	85300000	18.3267	-8.83364	27.1604	20000
chr3	87207545	87208005	RP23-145A18.7	chr3	87200000	87220000	19.2014	-9.39615	28.5976	460
chr3	87357881	87371073	Cd5l	chr3	87340000	87360000	20.6432	-10.3468	30.99	2119
chr3	87376387	87402934	Fcrl1	chr3	87380000	87400000	19.4558	-10.6724	30.1282	20000
chr3	90726906	90741517	Pglyrp4	chr3	90740000	90760000	24.2649	-2.85909	27.124	1517
chr3	92014583	92031582	Pglyrp3	chr3	92020000	92040000	25.8228	-7.86712	33.6899	11582
chr3	92242933	92246241	RP24-574O8.9	chr3	92240000	92260000	29.7411	-9.32712	39.0682	3308
chr3	92215920	92256724	Sprr2a2	chr3	92240000	92260000	29.7411	-9.32712	39.0682	16724
chr3	92277725	92281033	RP24-574O8.8	chr3	92260000	92280000	50.4701	4.65294	45.8171	2275
chr3	92277725	92281033	RP24-574O8.8	chr3	92280000	92300000	23.6362	-16.9403	40.5765	1033
chr3	92285417	92291405	Sprr2a3	chr3	92280000	92300000	23.6362	-16.9403	40.5765	5988
chr3	92320911	92321047	RP23-36C9.1	chr3	92320000	92340000	21.4289	-9.17839	30.6073	136
chr3	92326600	92326900	Sprr2c-ps	chr3	92320000	92340000	21.4289	-9.17839	30.6073	300
chr3	92339140	92340873	Sprr2d	chr3	92320000	92340000	21.4289	-9.17839	30.6073	860
chr3	92532505	92534511	RP24-157G15.1	chr3	92520000	92540000	19.1458	-13.466	32.6118	2006
chr3	92583867	92588997	Smcp	chr3	92580000	92600000	19.9084	-11.0049	30.9133	5130
chr3	92668613	92670315	Lce1a2	chr3	92660000	92680000	21.2607	-21.9769	43.2375	1702
chr3	92679247	92680918	Lce1c	chr3	92660000	92680000	21.2607	-21.9769	43.2375	753
chr3	92679247	92680918	Lce1c	chr3	92680000	92700000	26.2331	-0.975368	27.2084	918
chr3	92685499	92687210	Lce1d	chr3	92680000	92700000	26.2331	-0.975368	27.2084	1711
chr3	92868359	92870216	RP24-341I21.3	chr3	92860000	92880000	23.0043	-5.25224	28.2565	1857
chr3	92925287	92926230	Lce3a	chr3	92920000	92940000	24.1034	-4.01168	28.1151	943
chr3	92932979	92934097	Lce3b	chr3	92920000	92940000	24.1034	-4.01168	28.1151	1118
chr3	92992226	92993426	Lce3f	chr3	92980000	93000000	21.4767	-11.7971	33.2738	1200
chr3	93306468	93465359	RP23-227A12.5	chr3	93320000	93340000	17.9658	-8.71927	26.6851	20000
chr3	93319749	93333570	Hrnr	chr3	93320000	93340000	17.9658	-8.71927	26.6851	13570
chr3	97407450	97422020	Olfr1402	chr3	97420000	97440000	10.1339	-21.3118	31.4457	2020
chr3	98499071	98510514	Hsd3b4	chr3	98480000	98500000	75	8.33333	66.6667	929
chr3	98382461	98753812	Zfp697	chr3	98480000	98500000	75	8.33333	66.6667	20000
chr3	105870858	105908926	Adora3	chr3	105880000	105900000	26.3531	-2.01469	28.3678	20000
chr3	105870903	105924042	Tmigd3	chr3	105880000	105900000	26.3531	-2.01469	28.3678	20000
chr3	106007865	106009387	RP23-169H9.5	chr3	106000000	106020000	22.4842	-4.71935	27.2036	1522
chr3	105996957	106014646	Pifo	chr3	106000000	106020000	22.4842	-4.71935	27.2036	14646
chr3	106001561	106017539	RP23-169H9.6	chr3	106000000	106020000	22.4842	-4.71935	27.2036	15978
chr3	106016919	106032814	Chil5	chr3	106000000	106020000	22.4842	-4.71935	27.2036	3081
chr3	107211293	107221732	Cym	chr3	107200000	107220000	21.7945	-4.73433	26.5288	8707
chr3	110634323	110636856	RP24-366N1.1	chr3	110620000	110640000	5.9605	-24.4263	30.3868	2533
chr3	113312455	113324052	Amy2a3	chr3	113320000	113340000	5.71429	-27.2727	32.987	4052
chr3	114030540	114220718	Col11a1	chr3	114060000	114080000	19.4043	-7.9504	27.3547	20000
chr3	114030540	114220718	Col11a1	chr3	114120000	114140000	15.7635	-16.5327	32.2962	20000
chr3	114030540	114220718	Col11a1	chr3	114160000	114180000	17.2441	-10.347	27.5911	20000
chr3	114904078	115125722	Olfm3	chr3	114920000	114940000	15.571	-11.7678	27.3388	20000
chr3	114904078	115125722	Olfm3	chr3	115020000	115040000	28.5693	2.06044	26.5088	20000
chr3	114904078	115125722	Olfm3	chr3	115040000	115060000	11.2453	-17.4642	28.7095	20000
chr3	115710433	115715072	S1pr1	chr3	115700000	115720000	19.6469	-7.1843	26.8312	4639
chr3	115715150	115716728	RP24-80G20.3	chr3	115700000	115720000	19.6469	-7.1843	26.8312	1578
chr3	117574836	117689507	Plppr5	chr3	117560000	117580000	38.8531	-5.79384	44.647	5164
chr3	117574836	117689507	Plppr5	chr3	117620000	117640000	22.4735	-9.89754	32.3711	20000
chr3	118434770	118435997	RP23-14P23.3	chr3	118420000	118440000	25.5666	-3.44822	29.0148	1227
chr3	118430324	118530022	RP23-14P23.2	chr3	118420000	118440000	25.5666	-3.44822	29.0148	9676
chr3	118430324	118530022	RP23-14P23.2	chr3	118440000	118460000	21.1367	-5.67887	26.8156	20000
chr3	118430324	118530022	RP23-14P23.2	chr3	118480000	118500000	22.4872	-8.82039	31.3076	20000
chr3	118562129	119432924	Dpyd	chr3	118600000	118620000	19.6402	-16.8298	36.4699	20000
chr3	118562129	119432924	Dpyd	chr3	118680000	118700000	20.2597	-13.9509	34.2107	20000
chr3	118562129	119432924	Dpyd	chr3	118740000	118760000	25.258	-10.8498	36.1078	20000
chr3	118562129	119432924	Dpyd	chr3	118780000	118800000	20.2427	-8.84275	29.0855	20000
chr3	118868244	118870477	RP24-173A7.2	chr3	118860000	118880000	24.3593	-8.6677	33.027	2233
chr3	118562129	119432924	Dpyd	chr3	118860000	118880000	24.3593	-8.6677	33.027	20000
chr3	118562129	119432924	Dpyd	chr3	118900000	118920000	14.5855	-20.9944	35.5799	20000
chr3	118562129	119432924	Dpyd	chr3	118980000	119000000	21.2061	-16.8717	38.0778	20000
chr3	118562129	119432924	Dpyd	chr3	119140000	119160000	15.0718	-18.8058	33.8776	20000
chr3	118562129	119432924	Dpyd	chr3	119160000	119180000	24.2525	-5.88678	30.1393	20000
chr3	118562129	119432924	Dpyd	chr3	119240000	119260000	27.8032	-14.9449	42.7481	20000
chr3	118562129	119432924	Dpyd	chr3	119260000	119280000	18.5805	-10.7778	29.3583	20000
chr3	118562129	119432924	Dpyd	chr3	119340000	119360000	18.4752	-8.38007	26.8553	20000
chr3	118562129	119432924	Dpyd	chr3	119400000	119420000	16.8622	-10.4722	27.3344	20000
chr3	118562129	119432924	Dpyd	chr3	119420000	119440000	16.7999	-10.5175	27.3174	12924
chr3	123006206	123035015	Myoz2	chr3	123000000	123020000	26.8423	-1.86101	28.7033	13794
chr3	123444328	123447447	RP23-113O9.4	chr3	123440000	123460000	29.0711	-0.688639	29.7597	3119
chr3	123446913	123506597	Prss12	chr3	123440000	123460000	29.0711	-0.688639	29.7597	13087
chr3	124304184	124304430	RP24-107N14.4	chr3	124300000	124320000	25.1236	-8.04379	33.1674	246
chr3	124246237	124318984	RP24-107N14.2	chr3	124300000	124320000	25.1236	-8.04379	33.1674	18984
chr3	124320855	124324743	Tram1l1	chr3	124320000	124340000	27.4597	-0.512967	27.9727	3888
chr3	124385667	124385997	RP23-412L13.1	chr3	124380000	124400000	32.4432	-1.48111	33.9243	330
chr3	124398086	124398331	RP23-412L13.3	chr3	124380000	124400000	32.4432	-1.48111	33.9243	245
chr3	124398812	124399758	RP23-412L13.5	chr3	124380000	124400000	32.4432	-1.48111	33.9243	946
chr3	124420429	124422125	RP23-412L13.4	chr3	124420000	124440000	23.4613	-5.46389	28.9252	1696
chr3	124400989	124426040	RP23-412L13.2	chr3	124420000	124440000	23.4613	-5.46389	28.9252	6040
chr3	124839509	124936860	RP23-24O21.1	chr3	124840000	124860000	29.5058	0.505706	29.0001	20000
chr3	124839509	124936860	RP23-24O21.1	chr3	124860000	124880000	22.8673	-5.91468	28.782	20000
chr3	126596302	126846326	Camk2d	chr3	126820000	126840000	22.736	-5.6764	28.4124	20000
chr3	126921612	127499350	Ank2	chr3	127080000	127100000	22.8055	-6.53938	29.3449	20000
chr3	126921612	127499350	Ank2	chr3	127220000	127240000	20.7481	-9.02043	29.7685	20000
chr3	127714634	127717027	RP23-182M12.4	chr3	127700000	127720000	21.5066	-6.88505	28.3916	2393
chr3	127717206	127719186	RP23-182M12.3	chr3	127700000	127720000	21.5066	-6.88505	28.3916	1980
chr3	127916172	127955220	RP24-285A14.1	chr3	127900000	127920000	25.1655	-4.1826	29.3482	3828
chr3	128117015	128231606	RP24-380G1.1	chr3	128100000	128120000	27.0194	-4.86861	31.888	2985
chr3	128117015	128231606	RP24-380G1.1	chr3	128180000	128200000	20.7413	-7.26936	28.0107	20000
chr3	128117015	128231606	RP24-380G1.1	chr3	128200000	128220000	22.9402	-10.4495	33.3897	20000
chr3	128117015	128231606	RP24-380G1.1	chr3	128220000	128240000	11.8456	-15.6206	27.4663	11606
chr3	128610987	128887161	RP24-196G4.1	chr3	128860000	128880000	34.6556	-8.19994	42.8555	20000
chr3	131759805	132030743	RP23-292C19.1	chr3	131800000	131820000	17.1263	-12.6168	29.7431	20000
chr3	131759805	132030743	RP23-292C19.1	chr3	131900000	131920000	28.2452	-0.601407	28.8466	20000
chr3	131759805	132030743	RP23-292C19.1	chr3	131920000	131940000	22.0301	-12.9058	34.936	20000
chr3	132085292	132180304	Dkk2	chr3	132140000	132160000	17.7081	-11.594	29.3021	20000
chr3	134272045	134272510	RP23-384A11.6	chr3	134260000	134280000	19.0537	-12.6566	31.7103	465
chr3	134236484	134262161	Cxxc4	chr3	134260000	134280000	19.0537	-12.6566	31.7103	2161
chr3	135281221	135304426	Bdh2	chr3	135300000	135320000	26.8364	-1.2212	28.0576	4426
chr3	135307700	135345387	Slc9b2	chr3	135300000	135320000	26.8364	-1.2212	28.0576	12300
chr3	136053363	136326066	Bank1	chr3	136260000	136280000	17.912	-11.1722	29.0842	20000
chr3	136053363	136326066	Bank1	chr3	136280000	136300000	16.3463	-10.5432	26.8894	20000
chr3	142620602	142638008	Gbp2	chr3	142620000	142640000	22.2668	-7.12734	29.3941	17406
chr3	143243055	143259884	RP24-377E5.1	chr3	143240000	143260000	21.5027	-14.1701	35.6728	16829
chr3	143330420	143332032	RP24-337A2.1	chr3	143320000	143340000	24.8692	-9.62108	34.4902	1612
chr3	143576614	143589170	RP23-402L6.1	chr3	143580000	143600000	16.0972	-13.8132	29.9104	9170
chr3	143603805	143624575	RP24-273H20.2	chr3	143600000	143620000	26.4487	-2.94217	29.3909	16195
chr3	143743377	143827012	RP23-229C5.1	chr3	143780000	143800000	14.5636	-13.0786	27.6422	20000
chr3	143743377	143827012	RP23-229C5.1	chr3	143800000	143820000	19.9714	-6.4756	26.447	20000
chr3	144972124	144982560	RP24-277E17.1	chr3	144980000	145000000	10.8905	-15.4764	26.3669	2560
chr3	145292472	145552011	Col24a1	chr3	145300000	145320000	25.9728	-0.403328	26.3762	20000
chr3	146040526	146108130	Wdr63	chr3	146080000	146100000	14.0683	-15.5774	29.6457	20000
chr3	146570426	146632305	Uox	chr3	146560000	146580000	20.8734	-9.2198	30.0932	9574
chr3	147389712	147400995	RP24-293H7.2	chr3	147380000	147400000	25.6563	-2.09125	27.7475	10288
chr3	147389712	147400995	RP24-293H7.2	chr3	147400000	147420000	15.0728	-13.9395	29.0122	995
chr3	147404519	147409076	RP24-293H7.1	chr3	147400000	147420000	15.0728	-13.9395	29.0122	4557
chr3	148454941	148455811	RP23-290J2.1	chr3	148440000	148460000	19.0828	-11.4198	30.5026	870
chr3	150072658	150073542	Rpsa-ps10	chr3	150060000	150080000	19.0245	-10.5026	29.5271	884
chr3	150588739	150612176	RP24-257N6.1	chr3	150600000	150620000	24.322	-2.86887	27.1909	12176
chr3	152714100	152980408	Pigk	chr3	152880000	152900000	22.0837	-6.17842	28.2622	20000
chr3	152817081	152982246	St6galnac5	chr3	152880000	152900000	22.0837	-6.17842	28.2622	20000
chr3	154656701	154680269	RP23-187C2.2	chr3	154680000	154700000	20.5703	-9.9024	30.4727	269
chr3	156561794	157316445	Negr1	chr3	157140000	157160000	34.9164	1.31624	33.6001	20000
chr3	157894961	157897191	RP23-287M3.2	chr3	157880000	157900000	25.5008	-1.46494	26.9657	2230
chr3	157894248	157925077	Cth	chr3	157880000	157900000	25.5008	-1.46494	26.9657	5752
chr3	158082891	158562221	Lrrc7	chr3	158140000	158160000	6.21165	-25.4433	31.655	20000
chr3	158082891	158562221	Lrrc7	chr3	158240000	158260000	13.9403	-16.4898	30.4301	20000
chr3	158082891	158562221	Lrrc7	chr3	158380000	158400000	3.44131	-30.2771	33.7184	20000
chr3	158082891	158562221	Lrrc7	chr3	158500000	158520000	24.287	-5.62425	29.9112	20000
chr3	158082891	158562221	Lrrc7	chr3	158540000	158560000	31.8994	2.11623	29.7832	20000
chr4	3678115	3813122	Lyn	chr4	3680000	3700000	20.69	-7.19554	27.8856	20000
chr4	5644090	6108223	Fam110b	chr4	5820000	5840000	41.1013	-9.31503	50.4164	20000
chr4	6191098	6221688	Ubxn2b	chr4	6220000	6240000	19.1554	-7.26677	26.4221	1688
chr4	6686353	6991557	Tox	chr4	6980000	7000000	27.7659	-0.210889	27.9768	11557
chr4	7039047	7039514	RP23-36F14.1	chr4	7020000	7040000	15.7843	-17.8627	33.6471	467
chr4	14502430	14621805	Slc26a7	chr4	14580000	14600000	17.5678	-15.3615	32.9292	20000
chr4	14623620	14796060	Lrrc69	chr4	14680000	14700000	19.9856	-8.98068	28.9663	20000
chr4	17852893	18119145	Mmp16	chr4	17840000	17860000	29.1877	-1.01343	30.2011	7107
chr4	19280850	19510623	Cngb3	chr4	19460000	19480000	25.6034	-7.00081	32.6042	20000
chr4	19716732	19720199	RP23-408N4.1	chr4	19720000	19740000	22.7723	-7.43585	30.2082	199
chr4	20118874	20778866	Nkain3	chr4	20760000	20780000	32.5977	-4.3617	36.9594	18866
chr4	23260784	23392503	RP24-323B22.1	chr4	23320000	23340000	19.8206	-6.6215	26.4421	20000
chr4	25609332	25800244	Fut9	chr4	25680000	25700000	16.3939	-10.1037	26.4976	20000
chr4	30664596	30796663	RP23-456B2.1	chr4	30660000	30680000	29.8892	-4.52751	34.4168	15404
chr4	33924593	33948831	Cnr1	chr4	33940000	33960000	22.9736	-4.85162	27.8252	8831
chr4	34949074	35157484	Mob3b	chr4	35060000	35080000	22.3923	-5.76498	28.1573	20000
chr4	35706647	36951747	Lingo2	chr4	36920000	36940000	18.7108	-15.4245	34.1353	20000
chr4	37249403	37332515	RP23-207H16.1	chr4	37240000	37260000	23.5697	-3.50907	27.0788	10597
chr4	42239725	42240202	RP23-388P16.10	chr4	42220000	42240000	100	-12.963	112.963	275
chr4	42206998	42235313	RP23-388P16.8	chr4	42220000	42240000	100	-12.963	112.963	15313
chr4	42216908	42235604	RP23-388P16.2	chr4	42220000	42240000	100	-12.963	112.963	15604
chr4	42236859	42239182	RP23-388P16.9	chr4	42220000	42240000	100	-12.963	112.963	2323
chr4	49059273	49340259	Plppr1	chr4	49040000	49060000	27.674	-1.55785	29.2318	727
chr4	49059273	49340259	Plppr1	chr4	49140000	49160000	20.7043	-9.34024	30.0446	20000
chr4	49059273	49340259	Plppr1	chr4	49180000	49200000	25.0565	-6.04832	31.1048	20000
chr4	53261356	53270232	RP23-204P1.2	chr4	53260000	53280000	25.1011	-2.27486	27.376	8876
chr4	54945048	55083563	Zfp462	chr4	54940000	54960000	24.0588	-2.68047	26.7392	14952
chr4	54945048	55083563	Zfp462	chr4	54960000	54980000	23.5626	-4.96218	28.5248	20000
chr4	57717657	57896984	Akap2	chr4	57700000	57720000	29.217	-1.30075	30.5177	2343
chr4	57434247	57712016	Palm2	chr4	57700000	57720000	29.217	-1.30075	30.5177	12016
chr4	57568179	57896982	Pakap	chr4	57700000	57720000	29.217	-1.30075	30.5177	20000
chr4	57984027	58009124	Txndc8	chr4	57980000	58000000	23.8989	-11.9008	35.7997	15973
chr4	60557570	60557855	Mup-ps24	chr4	60540000	60560000	27.3095	-23.8964	51.206	285
chr4	60578260	60582199	Mup10	chr4	60560000	60580000	39.9123	1.57563	38.3367	1740
chr4	60677683	60680431	Mup-ps7	chr4	60680000	60700000	25.2586	-15.6976	40.9562	431
chr4	60737383	60741326	Mup12	chr4	60720000	60740000	15.9596	-15.8113	31.7709	2617
chr4	61318730	61325417	Mup-ps11	chr4	61320000	61340000	20.8388	-22.4323	43.2711	5417
chr4	61515592	61519531	Mup16	chr4	61500000	61520000	28.7135	-13.3065	42.0199	3939
chr4	62029342	62031662	Mup-ps21	chr4	62020000	62040000	31.5665	-10.7409	42.3074	2320
chr4	63727084	63745113	Tnfsf15	chr4	63740000	63760000	15.9301	-14.3134	30.2435	5113
chr4	63979854	64149924	RP23-173E15.2	chr4	64100000	64120000	22.1264	-10.0662	32.1926	20000
chr4	63979854	64149924	RP23-173E15.2	chr4	64120000	64140000	22.276	-22.7126	44.9887	20000
chr4	63979854	64149924	RP23-173E15.2	chr4	64140000	64160000	24.5184	-8.34161	32.86	9924
chr4	65124174	65357509	Pappa	chr4	65180000	65200000	19.4266	-10.9273	30.354	20000
chr4	65124174	65357509	Pappa	chr4	65260000	65280000	14.0173	-15.187	29.2043	20000
chr4	65124174	65357509	Pappa	chr4	65300000	65320000	21.0307	-5.53565	26.5664	20000
chr4	65380803	66404611	Astn2	chr4	65380000	65400000	20.8899	-7.91776	28.8076	19197
chr4	65380803	66404611	Astn2	chr4	65480000	65500000	18.1461	-11.6829	29.829	20000
chr4	65380803	66404611	Astn2	chr4	65560000	65580000	22.5003	-10.3741	32.8744	20000
chr4	65380803	66404611	Astn2	chr4	65580000	65600000	17.3959	-9.20273	26.5987	20000
chr4	65380803	66404611	Astn2	chr4	65920000	65940000	15.9394	-10.9795	26.9189	20000
chr4	68761514	68954397	Brinp1	chr4	68800000	68820000	20.006	-9.76882	29.7749	20000
chr4	71075109	71131133	RP23-298K19.2	chr4	71080000	71100000	25.2321	-2.34259	27.5747	20000
chr4	72850583	72852634	Aldoart1	chr4	72840000	72860000	30.4216	-13.1534	43.575	2051
chr4	73714579	73790994	Rasef	chr4	73780000	73800000	26.467	-1.43953	27.9065	10994
chr4	73791246	73798372	RP23-355N20.7	chr4	73780000	73800000	26.467	-1.43953	27.9065	7126
chr4	74013442	74202214	Frmd3	chr4	74000000	74020000	30.9291	-0.496348	31.4255	6558
chr4	75941238	78211961	Ptprd	chr4	76140000	76160000	12.7247	-17.7697	30.4944	20000
chr4	75941238	78211961	Ptprd	chr4	76160000	76180000	22.1653	-5.02803	27.1933	20000
chr4	75941238	78211961	Ptprd	chr4	76240000	76260000	25.5652	-20.5296	46.0949	20000
chr4	75941238	78211961	Ptprd	chr4	76300000	76320000	21.1044	-9.93081	31.0352	20000
chr4	75941238	78211961	Ptprd	chr4	76340000	76360000	20.2419	-11.9891	32.2309	20000
chr4	75941238	78211961	Ptprd	chr4	76820000	76840000	27.2047	-3.07351	30.2783	20000
chr4	75941238	78211961	Ptprd	chr4	77820000	77840000	15.324	-15.713	31.037	20000
chr4	75941238	78211961	Ptprd	chr4	77880000	77900000	15.7862	-16.3437	32.13	20000
chr4	75941238	78211961	Ptprd	chr4	77960000	77980000	16.8226	-11.9167	28.7393	20000
chr4	75941238	78211961	Ptprd	chr4	78180000	78200000	24.966	-6.46224	31.4282	20000
chr4	82290173	82705750	Nfib	chr4	82560000	82580000	20.5306	-8.38529	28.9159	20000
chr4	85514172	86428385	Adamtsl1	chr4	85640000	85660000	24.7221	-3.00757	27.7297	20000
chr4	85514172	86428385	Adamtsl1	chr4	85660000	85680000	19.0033	-13.7697	32.773	20000
chr4	85514172	86428385	Adamtsl1	chr4	85840000	85860000	13.9313	-15.3596	29.2909	20000
chr4	85514172	86428385	Adamtsl1	chr4	85920000	85940000	20.4004	-15.9793	36.3796	20000
chr4	85514172	86428385	Adamtsl1	chr4	86080000	86100000	18.1955	-10.4269	28.6225	20000
chr4	85514172	86428385	Adamtsl1	chr4	86100000	86120000	24.4184	-9.76452	34.1829	20000
chr4	85514172	86428385	Adamtsl1	chr4	86140000	86160000	19.4611	-11.712	31.1731	20000
chr4	89100664	89128226	RP24-87C23.1	chr4	89100000	89120000	18.6299	-8.90741	27.5373	19336
chr4	89421848	89463487	RP23-445E3.2	chr4	89420000	89440000	20.3555	-12.3512	32.7067	18152
chr4	89679436	89694772	Dmrta1	chr4	89680000	89700000	26.9088	-1.80052	28.7093	14772
chr4	94089576	94425588	RP23-108L1.2	chr4	94100000	94120000	13.6822	-18.2133	31.8956	20000
chr4	94089576	94425588	RP23-108L1.2	chr4	94160000	94180000	25.2075	-10.7987	36.0062	20000
chr4	94089576	94425588	RP23-108L1.2	chr4	94300000	94320000	15.3499	-11.1946	26.5444	20000
chr4	94089576	94425588	RP23-108L1.2	chr4	94320000	94340000	20.2487	-11.9863	32.235	20000
chr4	94089576	94425588	RP23-108L1.2	chr4	94360000	94380000	24.424	-7.61764	32.0417	20000
chr4	95557507	95926939	Fggy	chr4	95780000	95800000	20.0249	-6.63601	26.6609	20000
chr4	95557507	95926939	Fggy	chr4	95880000	95900000	25.548	-5.33003	30.878	20000
chr4	95557507	95926939	Fggy	chr4	95900000	95920000	24.4728	-5.8968	30.3696	20000
chr4	110397661	111664324	Agbl4	chr4	110420000	110440000	15.8617	-11.7301	27.5919	20000
chr4	110397661	111664324	Agbl4	chr4	110480000	110500000	22.3728	-8.42922	30.802	20000
chr4	110397661	111664324	Agbl4	chr4	110520000	110540000	20.3814	-7.25995	27.6414	20000
chr4	110397661	111664324	Agbl4	chr4	110600000	110620000	24.4756	-17.9932	42.4688	20000
chr4	110397661	111664324	Agbl4	chr4	110660000	110680000	28.8714	-5.55501	34.4264	20000
chr4	110397661	111664324	Agbl4	chr4	110700000	110720000	24.1409	-13.4296	37.5704	20000
chr4	110397661	111664324	Agbl4	chr4	110760000	110780000	22.726	-9.87617	32.6022	20000
chr4	110397661	111664324	Agbl4	chr4	111260000	111280000	33.2103	-6.65449	39.8648	20000
chr4	112072016	112168076	Skint4	chr4	112080000	112100000	19.7682	-9.60705	29.3752	20000
chr4	112232245	112300468	Skint3	chr4	112220000	112240000	11.7095	-20.2479	31.9574	7755
chr4	112232245	112300468	Skint3	chr4	112260000	112280000	20.0835	-11.9719	32.0555	20000
chr4	112804616	113286973	Skint6	chr4	112880000	112900000	27.2682	-4.92831	32.1965	20000
chr4	112804616	113286973	Skint6	chr4	112900000	112920000	27.8704	-5.24774	33.1181	20000
chr4	112804616	113286973	Skint6	chr4	113160000	113180000	22.149	-4.24216	26.3911	20000
chr4	112804616	113286973	Skint6	chr4	113220000	113240000	19.1418	-8.67624	27.818	20000
chr4	112804616	113286973	Skint6	chr4	113240000	113260000	14.0302	-17.0857	31.1159	20000
chr4	113477891	113999503	Skint5	chr4	113620000	113640000	22.1261	-7.63484	29.7609	20000
chr4	113477891	113999503	Skint5	chr4	113680000	113700000	24.7586	-3.61905	28.3776	20000
chr4	113477891	113999503	Skint5	chr4	113840000	113860000	26.7214	-0.659938	27.3814	20000
chr4	113477891	113999503	Skint5	chr4	113880000	113900000	20.1798	-12.0015	32.1813	20000
chr4	114406724	114615098	Trabd2b	chr4	114540000	114560000	18.3245	-10.7397	29.0642	20000
chr4	115411624	115439034	Cyp4a12b	chr4	115420000	115440000	22.6586	-8.30892	30.9676	19034
chr4	121414735	121423099	RP23-167B1.5	chr4	121400000	121420000	24.4571	-5.84144	30.2985	5265
chr4	122187748	122206656	RP24-548D9.1	chr4	122180000	122200000	26.2968	-2.48139	28.7782	12252
chr4	122689275	122705129	RP23-332L16.1	chr4	122700000	122720000	14.5238	-15.3921	29.9159	5129
chr4	122778154	122793749	RP23-232N16.1	chr4	122780000	122800000	17.8829	-9.16048	27.0434	13749
chr4	123183227	123194701	Hpcal4	chr4	123180000	123200000	28.9174	-2.08794	31.0054	11474
chr4	127354809	127358181	Gjb5	chr4	127340000	127360000	21.1799	-6.1651	27.345	3372
chr4	127351086	127354081	Gjb4	chr4	127340000	127360000	21.1799	-6.1651	27.345	2995
chr4	127545101	127570502	RP23-62O17.2	chr4	127560000	127580000	15.856	-12.0234	27.8795	10502
chr4	135118221	135120447	RP23-167O21.3	chr4	135100000	135120000	19.8525	-8.9887	28.8412	1779
chr4	138565360	138635884	Vwa5b1	chr4	138560000	138580000	19.4343	-7.88556	27.3198	14640
chr4	140026846	140246784	Igsf21	chr4	140060000	140080000	14.6555	-12.9231	27.5786	20000
chr4	141885654	141897282	Fhad1os2	chr4	141880000	141900000	23.7729	-4.0622	27.8351	11628
chr4	141890438	142015082	Fhad1	chr4	141880000	141900000	23.7729	-4.0622	27.8351	9562
chr4	143894237	143900380	Pramef6	chr4	143880000	143900000	21.6767	-4.84398	26.5206	5763
chr4	144519822	144529353	Aadacl4	chr4	144500000	144520000	12.4691	-15.5531	28.0222	178
chr4	144669937	144686368	RP23-139B20.4	chr4	144680000	144700000	14.4692	-12.3621	26.8313	6368
chr4	144703191	144721404	RP23-139B20.3	chr4	144720000	144740000	17.739	-9.00135	26.7404	1404
chr4	145646771	145647115	RP23-285N14.4	chr4	145640000	145660000	26.6588	-0.340074	26.9989	344
chr4	146156824	146198755	Zfp600	chr4	146140000	146160000	19.8599	-7.54472	27.4046	3176
chr4	147361303	147391004	RP23-162H3.2	chr4	147360000	147380000	43.0618	-9.72222	52.7841	18697
chr5	3041627	3042711	RP24-481N17.5	chr5	3040000	3060000	36.2418	3.06484	33.177	1084
chr5	3236431	3236868	AC026478.1	chr5	3220000	3240000	20.3937	-8.76761	29.1613	437
chr5	3341485	3531008	Cdk6	chr5	3360000	3380000	21.1758	-7.77203	28.9478	20000
chr5	5437827	5479143	1700015F17Rik	chr5	5460000	5480000	20.1409	-6.52106	26.6619	19143
chr5	7680108	7960346	RP23-465J5.1	chr5	7900000	7920000	28.6776	-4.2421	32.9197	20000
chr5	10187866	10237890	RP23-6J21.2	chr5	10180000	10200000	22.304	-7.40196	29.706	12134
chr5	11183072	11187810	RP23-92D22.2	chr5	11180000	11200000	32.6705	1.86725	30.8032	4738
chr5	11165537	11181825	RP23-307D8.7	chr5	11180000	11200000	32.6705	1.86725	30.8032	1825
chr5	11320804	11340297	RP23-307D8.8	chr5	11320000	11340000	43.5606	0	43.5606	19196
chr5	11594913	11599784	RP23-395E24.1	chr5	11580000	11600000	21.3675	-19.1628	40.5303	4871
chr5	11577108	11593779	RP23-307D8.12	chr5	11580000	11600000	21.3675	-19.1628	40.5303	13779
chr5	11689253	11769308	RP23-408K8.2	chr5	11720000	11740000	20.108	-11.4286	31.5365	20000
chr5	15471703	15476523	RP24-152F23.1	chr5	15460000	15480000	17.4638	-9.01457	26.4783	4820
chr5	15464171	15478876	RP24-152F23.2	chr5	15460000	15480000	17.4638	-9.01457	26.4783	14705
chr5	15577333	15582078	RP24-152F23.5	chr5	15560000	15580000	22.5202	-10.188	32.7082	2667
chr5	15516489	15656679	RP24-152F23.4	chr5	15560000	15580000	22.5202	-10.188	32.7082	20000
chr5	15538002	15605066	RP23-465P18.1	chr5	15560000	15580000	22.5202	-10.188	32.7082	20000
chr5	15934691	16374511	Cacna2d1	chr5	16140000	16160000	29.9982	2.56181	27.4363	20000
chr5	22746059	23275597	Lhfpl3	chr5	22980000	23000000	28.5773	-3.08646	31.6637	20000
chr5	22746059	23275597	Lhfpl3	chr5	23020000	23040000	20.6854	-9.12861	29.8141	20000
chr5	25935791	25942381	RP23-56M18.5	chr5	25940000	25960000	30.0918	-4.9623	35.0541	2381
chr5	25948253	25954417	RP23-56M18.3	chr5	25940000	25960000	30.0918	-4.9623	35.0541	6164
chr5	26007027	26008035	RP24-162F23.2	chr5	26000000	26020000	37.1585	0.386282	36.7722	1008
chr5	25999022	26004798	RP24-162F23.1	chr5	26000000	26020000	37.1585	0.386282	36.7722	4798
chr5	26017278	26022916	RP24-162F23.3	chr5	26000000	26020000	37.1585	0.386282	36.7722	2722
chr5	26098668	26105362	RP24-162F23.7	chr5	26080000	26100000	21.719	-7.30448	29.0235	1332
chr5	26082574	26089291	RP24-162F23.6	chr5	26080000	26100000	21.719	-7.30448	29.0235	6717
chr5	32547936	32548317	RP23-149A1.7	chr5	32540000	32560000	26.1372	-10.9461	37.0832	381
chr5	32550660	32557462	RP23-149A1.5	chr5	32540000	32560000	26.1372	-10.9461	37.0832	6802
chr5	32507184	32651065	AC091274.3	chr5	32540000	32560000	26.1372	-10.9461	37.0832	20000
chr5	33104219	33162870	Slc5a1	chr5	33100000	33120000	21.9844	-6.18222	28.1666	15781
chr5	33104219	33162870	Slc5a1	chr5	33120000	33140000	14.6421	-13.0587	27.7008	20000
chr5	38349273	38503143	Slc2a9	chr5	38440000	38460000	18.8875	-8.2281	27.1156	20000
chr5	38735983	38747897	Clnkos	chr5	38720000	38740000	20.8648	-8.22608	29.0909	4017
chr5	38706462	38876812	Clnk	chr5	38720000	38740000	20.8648	-8.22608	29.0909	20000
chr5	38735983	38747897	Clnkos	chr5	38740000	38760000	15.0753	-12.9219	27.9971	7897
chr5	38706462	38876812	Clnk	chr5	38740000	38760000	15.0753	-12.9219	27.9971	20000
chr5	38706462	38876812	Clnk	chr5	38800000	38820000	15.3601	-15.7698	31.1299	20000
chr5	39002693	39003031	RP24-258B22.1	chr5	39000000	39020000	25.9876	-8.35041	34.338	338
chr5	39442001	39443574	RP23-477D20.4	chr5	39440000	39460000	22.687	-17.0456	39.7326	1573
chr5	39458097	39477679	RP23-477D20.3	chr5	39440000	39460000	22.687	-17.0456	39.7326	1903
chr5	43143831	43148327	RP24-560A18.2	chr5	43140000	43160000	22.1825	-7.56406	29.7465	4496
chr5	43151686	43235355	RP24-230L5.1	chr5	43140000	43160000	22.1825	-7.56406	29.7465	8314
chr5	45009171	45424402	RP24-442E2.2	chr5	45020000	45040000	16.768	-13.0431	29.8111	20000
chr5	45009171	45424402	RP24-442E2.2	chr5	45360000	45380000	22.5153	-9.90273	32.418	20000
chr5	45556680	45558181	RP23-118K12.1	chr5	45540000	45560000	27.977	-0.491773	28.4687	1501
chr5	45529705	45639614	Fam184b	chr5	45540000	45560000	27.977	-0.491773	28.4687	20000
chr5	46502129	46503341	RP24-400K16.1	chr5	46500000	46520000	31.6265	-4.29975	35.9263	1212
chr5	50217247	50391361	RP24-478I4.1	chr5	50280000	50300000	15.3445	-12.5568	27.9013	20000
chr5	50543642	50689221	RP23-21O1.2	chr5	50620000	50640000	24.9404	-9.41029	34.3507	20000
chr5	51875419	51879602	RP24-296L6.2	chr5	51860000	51880000	21.6321	-7.76796	29.4	4183
chr5	52342086	52342360	RP24-237I4.4	chr5	52340000	52360000	19.4917	-9.53862	29.0303	274
chr5	54807334	54810014	RP24-201P24.1	chr5	54800000	54820000	23.9105	-14.5621	38.4727	2680
chr5	56414210	56490232	RP24-394H13.1	chr5	56440000	56460000	27.1903	0.339394	26.8509	20000
chr5	56414210	56490232	RP24-394H13.1	chr5	56480000	56500000	14.3987	-22.4411	36.8398	10232
chr5	57724393	57726963	RP23-458G12.1	chr5	57720000	57740000	24.5533	-4.04179	28.5951	2570
chr5	57570082	57720201	RP24-235E5.1	chr5	57720000	57740000	24.5533	-4.04179	28.5951	201
chr5	57778873	57781050	RP23-458G12.4	chr5	57780000	57800000	22.4324	-6.11169	28.5441	1050
chr5	57793159	57795753	RP23-458G12.3	chr5	57780000	57800000	22.4324	-6.11169	28.5441	2594
chr5	57798503	57800449	RP23-458G12.2	chr5	57780000	57800000	22.4324	-6.11169	28.5441	1497
chr5	57798503	57800449	RP23-458G12.2	chr5	57800000	57820000	18.9401	-11.669	30.6091	449
chr5	57904639	57907353	RP23-358D12.1	chr5	57900000	57920000	14.0609	-14.9724	29.0332	2714
chr5	57925620	57926975	RP23-358D12.3	chr5	57920000	57940000	18.3056	-15.8699	34.1755	1355
chr5	57929750	57931216	RP23-358D12.2	chr5	57920000	57940000	18.3056	-15.8699	34.1755	1466
chr5	57945042	57946912	RP24-231P10.2	chr5	57940000	57960000	20.1676	-7.48269	27.6503	1870
chr5	60578630	60579050	RP23-419P12.1	chr5	60560000	60580000	10.5374	-19.7486	30.2861	420
chr5	62813823	62888308	Dthd1	chr5	62860000	62880000	-0.225518	-31.3061	31.0806	20000
chr5	63649102	63810546	Nwd2	chr5	63720000	63740000	21.0815	-5.77937	26.8609	20000
chr5	63812363	63899625	RP23-192C21.1	chr5	63840000	63860000	14.6583	-13.3987	28.057	20000
chr5	64558183	64558563	RP24-448C16.4	chr5	64540000	64560000	20.8196	-20.8224	41.642	380
chr5	64563771	64563919	RP24-448C16.6	chr5	64560000	64580000	14.7115	-11.6376	26.3491	148
chr5	64564177	64564819	RP24-448C16.5	chr5	64560000	64580000	14.7115	-11.6376	26.3491	642
chr5	64708207	64804117	RP24-448C16.2	chr5	64760000	64780000	24.7489	-6.40388	31.1528	20000
chr5	68082489	68084374	RP23-387L12.4	chr5	68080000	68100000	19.4044	-9.30991	28.7143	1885
chr5	68031835	68166398	Grxcr1	chr5	68080000	68100000	19.4044	-9.30991	28.7143	20000
chr5	68031835	68166398	Grxcr1	chr5	68140000	68160000	22.7302	-9.62336	32.3536	20000
chr5	69109285	69341679	Kctd8	chr5	69120000	69140000	17.4712	-10.8	28.2712	20000
chr5	70751047	70842617	Gabrg1	chr5	70760000	70780000	11.0106	-16.5584	27.5691	20000
chr5	70957597	71095849	Gabra2	chr5	71000000	71020000	10.0149	-21.6107	31.6256	20000
chr5	71442824	71548205	Cox7b2	chr5	71460000	71480000	13.6225	-15.4862	29.1086	20000
chr5	71442824	71548205	Cox7b2	chr5	71500000	71520000	13.0188	-14.684	27.7027	20000
chr5	71569749	71658308	Gabra4	chr5	71620000	71640000	17.5435	-11.1798	28.7233	20000
chr5	71569749	71658308	Gabra4	chr5	71640000	71660000	29.285	0.0780002	29.207	18308
chr5	71658113	72149037	Gabrb1	chr5	71640000	71660000	29.285	0.0780002	29.207	1887
chr5	71658113	72149037	Gabrb1	chr5	71660000	71680000	20.5139	-9.77472	30.2886	20000
chr5	71658113	72149037	Gabrb1	chr5	71680000	71700000	19.4325	-8.98542	28.4179	20000
chr5	71680268	71699824	RP24-156O12.1	chr5	71680000	71700000	19.4325	-8.98542	28.4179	19556
chr5	71658113	72149037	Gabrb1	chr5	71700000	71720000	34.8623	-4.56677	39.4291	20000
chr5	71658113	72149037	Gabrb1	chr5	71740000	71760000	20.3986	-11.3644	31.7629	20000
chr5	71658113	72149037	Gabrb1	chr5	72000000	72020000	10.8449	-16.4081	27.2529	20000
chr5	71658113	72149037	Gabrb1	chr5	72120000	72140000	31.8094	-4.49368	36.3031	20000
chr5	73651379	73679512	Spata18	chr5	73660000	73680000	21.84	-6.23184	28.0718	19512
chr5	77349240	77408041	Igfbp7	chr5	77360000	77380000	30.698	3.83634	26.8616	20000
chr5	78540528	78540891	RP23-135B1.1	chr5	78540000	78560000	28.0314	-12.8065	40.8379	363
chr5	81020138	81825133	Adgrl3	chr5	81540000	81560000	33.7735	6.64241	27.131	20000
chr5	84054761	84417382	Epha5	chr5	84400000	84420000	31.4416	-0.535549	31.9771	17382
chr5	86180754	86197901	Gnrhr	chr5	86180000	86200000	20.3192	-9.38573	29.7049	17147
chr5	86302217	86373420	Tmprss11d	chr5	86320000	86340000	15.6741	-10.6413	26.3154	20000
chr5	86410410	86468990	Tmprss11a	chr5	86440000	86460000	22.114	-16.3366	38.4506	20000
chr5	86410410	86468990	Tmprss11a	chr5	86460000	86480000	21.3219	-8.77226	30.0941	8990
chr5	87459490	87482260	Ugt2a2	chr5	87480000	87500000	27.3273	-5.08333	32.4106	2260
chr5	87459490	87490871	Ugt2a1	chr5	87480000	87500000	27.3273	-5.08333	32.4106	10871
chr5	87460240	87486806	RP23-227D7.10	chr5	87480000	87500000	27.3273	-5.08333	32.4106	6806
chr5	87666208	87682578	Csn1s1	chr5	87660000	87680000	23.1637	-8.11277	31.2765	13792
chr5	87885029	87894174	Odam	chr5	87880000	87900000	35.5932	-8.96259	44.5558	9145
chr5	87979439	87981544	Cabs1	chr5	87980000	88000000	29.28	-2.33176	31.6118	1544
chr5	87969517	88008277	RP24-324D14.2	chr5	87980000	88000000	29.28	-2.33176	31.6118	20000
chr5	88086556	88109053	Smr2	chr5	88080000	88100000	17.0607	-11.6204	28.6811	13444
chr5	88086556	88109053	Smr2	chr5	88100000	88120000	29.8865	-7.35237	37.2389	9053
chr5	88144704	88145058	RP23-50G20.2	chr5	88140000	88160000	19.2477	-7.23618	26.4838	354
chr5	88423215	88423554	RP23-265M4.3	chr5	88420000	88440000	18.619	-14.4305	33.0494	339
[truncated: 949 more rows]
